# Supplementary material for: Genome-Wide Profiling Reveals the Landscape of Prognostic Alternative Splicing Signatures in Pancreatic Ductal Adenocarcinoma
Source: Front Oncol. 2019 Jun 18;9:511. doi: 10.3389/fonc.2019.00511 (PMC6591313; doi:10.3389/fonc.2019.00511)
Supplement: Supplementary file 1 [file Table_1.xlsx]

## Sheet: Table S1A OS_related
Supplementary Table S1. Prognosis-related alternative splicing events in pancreatic ductal adenocarcinoma.
Gene_AS events	E/N (Low)	MST (Low)	E/N (High)	MST (High)	UniCoxHR (95%CI,H vs L)	Log-Rank P
CNKSR1_1236_RI	37/56	481	26/60	738	0.39 (0.23, 0.67)	<0.001
CCDC64_24715_ES	40/54	458	23/65	1332	0.31 (0.18, 0.52)	<0.001
RAB15_27923_AD	37/55	532	20/55	2036	0.37 (0.21, 0.65)	<0.001
ZNF263_33511_ES	39/60	486	25/60	913	0.4 (0.24, 0.68)	<0.001
C17orf62_44345_ES	37/49	476	17/49	1502	0.31 (0.17, 0.56)	<0.001
TMEM205_47674_ES	26/59	702	38/60	476	2.44 (1.45, 4.08)	<0.001
MTIF2_53607_ES	41/60	518	23/60	738	0.4 (0.24, 0.68)	<0.001
EVA1A_54150_AP	42/60	486	22/60	738	0.39 (0.23, 0.67)	<0.001
POLR2J3_81112_RI	40/60	517	24/60	1502	0.35 (0.2, 0.6)	<0.001
ZNF7_85667_ES	37/50	481	20/50	1332	0.31 (0.17, 0.54)	<0.001
SEC16A_88177_ES	17/48	1332	34/49	517	2.93 (1.61, 5.35)	<0.001
KDM5C_89196_ES	41/59	517	22/60	738	0.37 (0.22, 0.64)	<0.001
ACOT7_391_AP	24/60	702	40/60	481	2.35 (1.41, 3.91)	0.001
PFKP_10619_AP	40/60	518	24/60	732	0.44 (0.26, 0.74)	0.001
PFKP_10621_AP	23/60	732	41/60	498	2.28 (1.36, 3.83)	0.001
LMO7_26061_AP	21/51	702	36/53	476	2.53 (1.43, 4.48)	0.001
HYPK_30317_AP	40/60	517	24/60	732	0.43 (0.26, 0.73)	0.001
HYPK_30319_AP	24/60	732	40/60	517	2.3 (1.36, 3.89)	0.001
GCOM1_30799_AT	23/59	738	40/59	518	2.35 (1.38, 4)	0.001
ULK3_31767_ES	34/56	458	25/56	691	0.41 (0.24, 0.7)	0.001
AXIN1_32866_ES	41/60	518	23/60	738	0.43 (0.25, 0.72)	0.001
FAM192A_36527_AP	25/60	738	39/60	532	2.31 (1.36, 3.93)	0.001
ZNF225_50277_AP	32/45	486	17/47	1502	0.36 (0.19, 0.67)	0.001
VPS54_53762_AP	22/57	1332	39/58	545	2.41 (1.39, 4.16)	0.001
POFUT2_60872_AD	42/60	498	22/60	738	0.39 (0.23, 0.68)	0.001
PLA2G6_62206_ES	31/48	517	16/49	2036	0.36 (0.19, 0.69)	0.001
TBC1D5_63655_AP	22/60	738	42/60	518	2.46 (1.44, 4.2)	0.001
ABHD14B_65146_AA	23/59	732	41/61	517	2.32 (1.38, 3.9)	0.001
ERBB2IP_72261_ES	38/58	460	24/58	732	0.41 (0.24, 0.69)	0.001
DIAPH1_73806_ES	22/54	738	37/54	460	2.34 (1.38, 3.98)	0.001
ZNF354A_74880_ES	42/60	486	22/60	732	0.41 (0.25, 0.7)	0.001
COA1_79337_RI	4/19	1332	50/84	518	5.13 (1.84, 14.3)	0.001
KCTD7_79880_AT	24/60	738	40/60	518	2.33 (1.38, 3.93)	0.001
KCTD7_79881_AT	40/60	518	24/60	738	0.43 (0.25, 0.73)	0.001
ANKRD18A_86459_AT	39/60	517	25/60	732	0.42 (0.25, 0.71)	0.001
ANKRD18A_86460_AT	25/60	732	39/60	517	2.39 (1.41, 4.06)	0.001
ACSL4_89870_AA	29/45	517	20/46	913	0.37 (0.2, 0.68)	0.001
B4GALT2_2514_AP	14/47	NA	32/47	476	2.63 (1.4, 4.94)	0.002
B4GALT2_2515_AP	32/47	476	14/47	NA	0.38 (0.2, 0.71)	0.002
WDR37_10612_AP	37/55	498	22/55	738	0.44 (0.26, 0.76)	0.002
SLC25A16_11952_ES	37/56	518	21/56	738	0.42 (0.24, 0.73)	0.002
ILK_14172_ES	38/54	486	21/54	691	0.44 (0.26, 0.76)	0.002
SPG20_25639_AP	25/56	913	36/56	481	2.21 (1.31, 3.76)	0.002
METTL17_26475_RI	44/60	532	20/60	2036	0.43 (0.25, 0.74)	0.002
WASH4P_32775_AD	24/60	738	40/60	517	2.23 (1.33, 3.74)	0.002
DEF8_38194_ES	43/60	517	21/60	702	0.44 (0.26, 0.75)	0.002
RFFL_40230_AP	40/57	517	22/58	738	0.43 (0.25, 0.74)	0.002
TUBD1_42828_ES	37/59	467	25/59	702	0.46 (0.28, 0.77)	0.002
CEACAM4_50082_AT	39/58	481	23/59	732	0.46 (0.27, 0.76)	0.002
ARHGEF1_50098_AP	40/56	498	17/56	732	0.42 (0.24, 0.75)	0.002
ARHGEF1_50099_AP	17/56	732	40/56	498	2.37 (1.34, 4.2)	0.002
TMEM143_50751_ES	34/49	486	17/50	732	0.41 (0.23, 0.74)	0.002
ZNF197_64377_ES	39/55	481	21/55	738	0.44 (0.26, 0.75)	0.002
IP6K2_64753_RI	39/60	518	25/60	732	0.45 (0.27, 0.76)	0.002
KCNMB3_67679_AP	23/60	738	41/60	518	2.19 (1.31, 3.66)	0.002
ZSCAN9_75724_AD	34/52	476	22/53	913	0.42 (0.24, 0.74)	0.002
POM121C_80118_AP	43/60	518	21/60	702	0.44 (0.26, 0.75)	0.002
POM121C_80119_AP	21/60	702	43/60	518	2.28 (1.34, 3.88)	0.002
PRKAG2_82394_AA	17/48	1332	38/56	481	2.45 (1.37, 4.38)	0.002
PCM1_82839_ES	38/59	486	24/59	702	0.45 (0.26, 0.75)	0.002
EGR3_83054_AP	20/55	913	36/56	498	2.36 (1.35, 4.13)	0.002
RBMX_90220_RI	38/60	481	26/60	738	0.44 (0.26, 0.74)	0.002
MUC1_7961_ES	36/57	481	24/58	913	0.46 (0.27, 0.77)	0.003
GTF2H1_14599_AP	24/60	732	40/60	532	2.18 (1.29, 3.69)	0.003
PPP6R3_17327_ES	35/54	460	25/54	732	0.45 (0.27, 0.77)	0.003
HMGA2_22880_AT	27/60	702	37/60	498	2.11 (1.28, 3.5)	0.003
TRAFD1_24579_ES	38/60	517	26/60	702	0.46 (0.28, 0.78)	0.003
LMO7_26060_AP	34/51	486	23/53	702	0.44 (0.25, 0.77)	0.003
CAPN3_30147_AP	37/59	486	26/60	702	0.46 (0.28, 0.79)	0.003
KIF23_31397_ES	25/58	732	37/59	518	2.21 (1.3, 3.74)	0.003
DECR2_32888_ES	24/56	738	34/57	481	2.21 (1.29, 3.79)	0.003
PIGQ_32904_ES	41/59	532	23/60	738	0.47 (0.28, 0.79)	0.003
VPS54_53761_AP	38/57	545	23/58	1332	0.45 (0.26, 0.77)	0.003
USP37_57484_AT	20/60	2036	44/60	518	2.17 (1.28, 3.69)	0.003
USP37_57485_AT	44/60	518	20/60	2036	0.46 (0.27, 0.78)	0.003
SLC35A5_66109_AP	21/59	738	42/59	532	2.23 (1.29, 3.86)	0.003
SLC35A5_66110_AP	42/59	532	21/59	738	0.45 (0.26, 0.77)	0.003
BDH1_68301_ES	21/52	1332	36/53	481	2.25 (1.3, 3.88)	0.003
ZNF141_68344_AT	39/60	518	25/60	732	0.47 (0.28, 0.78)	0.003
ZNF141_68345_AT	25/60	732	39/60	518	2.15 (1.28, 3.62)	0.003
TPBG_76839_AP	35/51	498	23/52	732	0.45 (0.26, 0.77)	0.003
C6orf203_77125_ES	40/59	481	22/59	913	0.46 (0.27, 0.77)	0.003
AGPAT4_78370_RI	42/60	518	22/60	1502	0.46 (0.28, 0.78)	0.003
SYBU_84909_AP	32/49	476	22/50	913	0.45 (0.26, 0.77)	0.003
GTF2H1_14601_AP	39/60	518	25/60	732	0.47 (0.28, 0.8)	0.004
NUP160_15809_RI	37/55	517	25/61	702	0.48 (0.29, 0.8)	0.004
DYRK2_22919_ES	40/59	518	23/60	702	0.48 (0.28, 0.8)	0.004
POC1B_23620_AP	27/60	691	37/60	532	2.09 (1.26, 3.49)	0.004
POC1B_23621_AP	37/60	532	27/60	691	0.48 (0.29, 0.8)	0.004
MORN3_24888_ES	35/49	481	20/50	913	0.45 (0.26, 0.79)	0.004
AKAP8L_48076_ES	42/60	518	22/60	732	0.47 (0.27, 0.79)	0.004
ZNF225_50276_AP	17/45	702	32/47	532	2.41 (1.3, 4.46)	0.004
UNC50_54643_RI	36/47	498	19/47	1502	0.44 (0.25, 0.79)	0.004
FLRT3_58719_ES	33/48	517	20/49	666	0.43 (0.24, 0.77)	0.004
RBM39_59248_ME	32/46	592	32/74	666	0.48 (0.29, 0.79)	0.004
TBC1D5_63658_AP	40/60	592	24/60	732	0.48 (0.28, 0.8)	0.004
MLH1_63950_ES	34/51	486	22/52	691	0.47 (0.27, 0.8)	0.004
TCAIM_64358_AT	38/60	517	26/60	913	0.48 (0.28, 0.8)	0.004
TCAIM_64359_AT	26/60	913	38/60	517	2.1 (1.25, 3.53)	0.004
HOPX_69371_AD	41/57	518	19/57	2036	0.46 (0.27, 0.79)	0.004
GUCY1A3_70920_AP	33/54	517	25/55	913	0.46 (0.26, 0.79)	0.004
PRR16_73097_ES	34/53	545	23/54	702	0.47 (0.27, 0.8)	0.004
TPBG_76840_AP	23/51	732	35/52	498	2.15 (1.25, 3.67)	0.004
POM121_79926_AP	23/59	732	40/60	518	2.12 (1.25, 3.6)	0.004
SMARCD3_82361_AP	22/59	691	41/59	486	2.13 (1.27, 3.59)	0.004
EGR3_83053_AP	35/55	592	21/56	913	0.46 (0.26, 0.79)	0.004
ACTB_264671_ES	24/60	702	40/60	486	2.11 (1.26, 3.53)	0.004
FAM72A_9575_AP	43/60	517	21/60	732	0.48 (0.28, 0.81)	0.005
FAM72A_9576_AP	21/60	732	43/60	517	2.08 (1.24, 3.52)	0.005
MYO5A_30660_ES	35/52	498	22/52	702	0.45 (0.26, 0.79)	0.005
GCOM1_30798_AT	39/59	545	24/59	732	0.48 (0.28, 0.8)	0.005
RAB1A_53789_ES	32/54	476	26/55	702	0.48 (0.28, 0.81)	0.005
ITGA6_55968_ES	26/60	702	38/60	486	2.04 (1.23, 3.38)	0.005
SEC31A_69735_AD	41/60	518	23/60	732	0.48 (0.29, 0.81)	0.005
EXOSC9_70500_RI	38/59	481	26/60	732	0.48 (0.28, 0.8)	0.005
ZNF131_71925_RI	34/57	517	28/58	634	0.48 (0.28, 0.81)	0.005
SMN1_72422_AA	39/60	498	25/60	732	0.48 (0.29, 0.81)	0.005
OARD1_76088_ES	34/54	476	24/54	691	0.47 (0.27, 0.8)	0.005
ZNF707_85481_AD	34/57	498	27/57	732	0.48 (0.28, 0.81)	0.005
C12orf76_24407_AA	37/55	498	21/55	732	0.48 (0.28, 0.82)	0.006
SHF_30412_AD	34/55	532	23/55	738	0.47 (0.27, 0.81)	0.006
MPG_32793_AP	20/55	732	38/57	518	2.1 (1.22, 3.62)	0.006
GPR56_36575_AP	39/60	532	25/60	702	0.49 (0.29, 0.82)	0.006
HEXIM2_41951_AD	23/50	738	31/52	545	2.14 (1.23, 3.74)	0.006
FMNL1_41953_AP	38/56	518	22/57	738	0.48 (0.29, 0.82)	0.006
CEACAM4_50081_AT	23/58	732	39/59	481	2.03 (1.21, 3.4)	0.006
EPN1_52136_AP	43/60	532	21/60	732	0.48 (0.28, 0.82)	0.006
EPN1_52137_AP	21/60	732	43/60	532	2.08 (1.22, 3.54)	0.006
STK11IP_57739_AD	38/56	498	25/57	732	0.49 (0.29, 0.82)	0.006
VPS8_67977_ES	37/57	532	23/58	738	0.48 (0.28, 0.82)	0.006
TMCO6_73700_RI	35/54	481	22/55	702	0.47 (0.27, 0.82)	0.006
TRERF1_76176_ES	25/52	702	34/52	498	2.1 (1.23, 3.58)	0.006
HSD17B10_89224_ES	24/58	702	38/59	517	2.05 (1.22, 3.45)	0.006
IDE_12535_ES	34/55	518	24/56	738	0.47 (0.27, 0.82)	0.007
FADS1_16298_AP	39/60	532	25/60	732	0.5 (0.3, 0.84)	0.007
MARK2_16540_ES	24/58	913	39/59	498	1.99 (1.19, 3.33)	0.007
CREBZF_18139_RI	24/58	702	40/62	518	2.02 (1.2, 3.41)	0.007
PARPBP_24031_ES	34/48	486	22/49	732	0.49 (0.28, 0.83)	0.007
PACS2_29630_AP	24/60	702	40/60	518	2.03 (1.2, 3.44)	0.007
TLE3_31411_AD	22/58	732	39/58	518	2.06 (1.21, 3.5)	0.007
ROGDI_33858_ES	35/58	498	26/58	732	0.5 (0.3, 0.83)	0.007
ERI2_34394_AA	42/58	545	20/60	NA	0.49 (0.28, 0.83)	0.007
BCMO1_37763_AT	36/58	532	26/59	738	0.5 (0.3, 0.84)	0.007
SKAP1_42189_AA	35/55	486	25/58	702	0.49 (0.29, 0.83)	0.007
ZNF302_48993_AD	33/51	532	23/52	732	0.47 (0.27, 0.82)	0.007
FCGRT_50957_AP	23/60	702	41/60	518	2.01 (1.19, 3.38)	0.007
FCGRT_50958_AP	41/60	518	23/60	702	0.5 (0.3, 0.84)	0.007
NUP62_51126_ES	36/59	518	26/59	732	0.49 (0.29, 0.84)	0.007
ZNF614_51396_AT	23/60	732	41/60	532	2 (1.2, 3.34)	0.007
ZNF614_51397_AT	41/60	532	23/60	732	0.5 (0.3, 0.84)	0.007
CABIN1_61386_AP	41/59	532	22/60	2036	0.49 (0.28, 0.83)	0.007
ERBB2IP_72263_ES	33/55	517	24/56	738	0.48 (0.28, 0.83)	0.007
FAM92A1_84516_AP	23/59	702	40/60	532	2.03 (1.2, 3.45)	0.007
MROH6_85423_AP	25/58	738	38/59	532	2.07 (1.21, 3.55)	0.007
GPX2_93506_ME	24/59	732	39/59	532	2.04 (1.21, 3.46)	0.007
TTC39A_2944_AP	26/58	732	36/58	532	1.97 (1.18, 3.29)	0.008
RBMXL1_3705_ES	30/46	481	26/55	614	0.49 (0.29, 0.84)	0.008
KIAA1217_11000_RI	38/60	592	26/60	702	0.51 (0.3, 0.85)	0.008
LETMD1_21767_ES	36/55	532	23/56	1332	0.48 (0.28, 0.84)	0.008
ADPRHL1_26374_AP	32/50	467	27/51	702	0.49 (0.29, 0.84)	0.008
AP1G2_26771_RI	37/57	518	23/58	732	0.48 (0.28, 0.83)	0.008
ULK3_31751_AP	24/58	732	39/61	545	2.01 (1.19, 3.39)	0.008
GGA2_35589_AA	38/59	545	24/59	732	0.5 (0.29, 0.84)	0.008
ARMC5_36262_RI	16/42	2182	35/58	518	2.23 (1.21, 4.11)	0.008
TRIM16L_39631_AP	31/52	592	24/53	738	0.48 (0.27, 0.83)	0.008
SUPT4H1_42659_AP	23/60	732	41/60	545	1.98 (1.18, 3.3)	0.008
STAMBP_53987_AT	25/60	702	39/60	545	2.01 (1.19, 3.41)	0.008
STAMBP_53988_AT	39/60	545	25/60	702	0.5 (0.29, 0.84)	0.008
TTC31_54078_RI	33/56	545	26/58	732	0.49 (0.29, 0.84)	0.008
ELMOD3_54251_AA	34/57	486	28/57	702	0.5 (0.29, 0.84)	0.008
HIRA_61047_AP	24/58	702	38/58	517	2.02 (1.19, 3.42)	0.008
HIRA_61048_AP	38/58	517	24/58	702	0.5 (0.29, 0.84)	0.008
43348_61071_AP	23/58	691	39/59	498	2.03 (1.19, 3.46)	0.008
APOL3_61996_ES	20/47	913	32/47	518	2.2 (1.22, 3.98)	0.008
IP6K2_64752_RI	40/60	532	24/60	732	0.5 (0.29, 0.84)	0.008
STXBP5L_66385_AT	12/28	2036	41/70	532	2.5 (1.24, 5.03)	0.008
MROH6_85424_AP	37/58	532	26/59	702	0.5 (0.29, 0.84)	0.008
AKAP17A_88395_RI	39/60	532	25/60	732	0.5 (0.3, 0.84)	0.008
ARMCX4_89654_ES	18/43	738	25/43	518	2.33 (1.23, 4.43)	0.008
COL6A2_485183_ES	37/54	476	20/54	702	0.48 (0.28, 0.84)	0.008
SPG20_25638_AP	33/56	592	28/56	666	0.5 (0.3, 0.85)	0.009
MAX_27939_RI	39/59	532	23/59	691	0.5 (0.29, 0.85)	0.009
ATXN2L_35857_AD	41/60	532	23/60	738	0.5 (0.3, 0.85)	0.009
BCMO1_37762_AT	26/58	738	36/59	532	1.97 (1.18, 3.3)	0.009
XAF1_38791_ES	37/59	518	26/59	702	0.5 (0.3, 0.85)	0.009
CALCOCO2_42231_ES	40/60	532	24/60	732	0.5 (0.3, 0.85)	0.009
ZNF415_51666_ES	34/54	517	24/54	738	0.49 (0.29, 0.85)	0.009
NR4A2_55613_AP	38/59	486	26/60	691	0.51 (0.3, 0.85)	0.009
ORMDL1_56538_AA	38/60	498	26/60	691	0.51 (0.3, 0.85)	0.009
ANKMY1_58252_AT	38/60	593	26/60	691	0.51 (0.3, 0.85)	0.009
ZNF148_66549_ES	37/56	518	25/60	732	0.51 (0.31, 0.86)	0.009
IFT80_67473_AP	38/55	518	23/57	702	0.51 (0.3, 0.85)	0.009
CHRD_67961_RI	36/53	518	27/63	652	0.51 (0.31, 0.86)	0.009
AHI1_77894_ES	38/58	532	24/58	738	0.5 (0.29, 0.85)	0.009
C7orf50_78560_AD	38/56	518	25/63	691	0.52 (0.31, 0.86)	0.009
POM121_79925_AP	39/59	545	24/60	732	0.51 (0.3, 0.85)	0.009
LY6K_85354_RI	17/22	486	35/82	666	0.46 (0.25, 0.83)	0.009
HSFX2_90316_ES	25/34	486	26/62	702	0.48 (0.28, 0.84)	0.009
BLNK_12676_ES	30/59	691	32/59	532	1.95 (1.16, 3.28)	0.01
ATG16L2_17652_RI	39/59	518	25/60	691	0.51 (0.31, 0.86)	0.01
ARHGAP9_22581_AP	36/57	481	24/58	702	0.51 (0.31, 0.86)	0.01
SRSF5_28158_AA	39/60	532	25/60	732	0.52 (0.31, 0.87)	0.01
DPP8_31169_ES	35/54	498	24/54	702	0.51 (0.3, 0.86)	0.01
VWA9_31228_AD	39/58	517	23/59	738	0.51 (0.3, 0.86)	0.01
ZC3H7A_34035_AP	23/59	738	40/60	545	2 (1.17, 3.41)	0.01
KCNAB3_39072_ES	19/46	1502	28/49	545	2.22 (1.2, 4.12)	0.01
ZNF577_51381_RI	39/59	517	24/59	732	0.52 (0.31, 0.86)	0.01
EVA1A_54148_AP	24/60	691	40/60	518	1.93 (1.16, 3.23)	0.01
OSBP2_61799_AP	23/56	691	38/57	476	1.95 (1.16, 3.29)	0.01
WWC2_71257_AP	36/50	518	21/51	732	0.5 (0.29, 0.85)	0.01
TRIO_71582_AP	37/55	545	20/56	738	0.49 (0.29, 0.85)	0.01
TECPR1_80585_AD	21/50	666	34/52	481	2.04 (1.17, 3.56)	0.01
IPO13_2491_AP	39/60	545	25/60	702	0.52 (0.31, 0.87)	0.011
IPO13_2492_AP	25/60	702	39/60	545	1.94 (1.15, 3.26)	0.011
ZNF365_11877_AT	40/60	545	24/60	702	0.52 (0.31, 0.87)	0.011
NEU3_17810_AT	25/60	738	39/60	592	1.95 (1.15, 3.31)	0.011
CREBZF_18140_RI	24/59	702	39/60	518	1.96 (1.16, 3.31)	0.011
C14orf159_28839_AP	34/60	498	30/60	691	0.52 (0.31, 0.87)	0.011
ZNF263_33514_ES	36/53	498	20/54	1502	0.5 (0.29, 0.86)	0.011
FMNL1_41952_AP	22/56	738	38/57	518	1.96 (1.16, 3.31)	0.011
NEDD4L_45649_AP	21/60	702	43/60	545	1.95 (1.16, 3.29)	0.011
KLHL23_55878_AP	30/51	498	23/52	691	0.49 (0.28, 0.86)	0.011
ZMYND8_59714_AD	26/59	913	37/60	532	1.96 (1.15, 3.33)	0.011
SETMAR_62996_AA	25/60	738	39/60	518	1.91 (1.15, 3.17)	0.011
UBE2E2_63710_AP	36/57	518	26/60	738	0.52 (0.31, 0.87)	0.011
TMEM44_68164_ES	38/57	518	24/58	702	0.51 (0.3, 0.86)	0.011
OSMR_71851_AD	40/58	532	23/59	732	0.51 (0.3, 0.86)	0.011
WDR55_73717_RI	41/60	545	23/60	738	0.51 (0.3, 0.87)	0.011
LAMB1_81387_AP	34/58	518	27/58	732	0.52 (0.31, 0.87)	0.011
LAMB1_81388_AP	27/58	732	34/58	518	1.93 (1.15, 3.25)	0.011
NEFM_83097_AP	19/29	486	35/77	702	0.49 (0.28, 0.86)	0.011
WDR74_16461_AA	25/58	666	38/58	532	1.9 (1.14, 3.16)	0.012
HMBS_19096_AD	35/52	532	24/63	652	0.52 (0.31, 0.88)	0.012
NAA25_24574_ES	39/58	532	23/59	738	0.52 (0.31, 0.87)	0.012
MPG_32794_AP	37/55	518	21/57	732	0.51 (0.3, 0.87)	0.012
RRN3_34139_ES	20/55	738	36/56	545	2.05 (1.16, 3.63)	0.012
TUBD1_42810_ES	31/55	518	28/56	732	0.51 (0.3, 0.87)	0.012
C17orf62_44335_AP	28/60	702	36/60	545	1.91 (1.14, 3.2)	0.012
GPR35_58297_AP	24/58	732	38/59	545	1.97 (1.15, 3.38)	0.012
SLC39A8_70105_AP	37/57	517	26/57	702	0.52 (0.31, 0.87)	0.012
BMP1_82992_AA	38/60	517	26/60	732	0.52 (0.31, 0.87)	0.012
FAM92A1_84515_AP	39/59	518	24/60	732	0.52 (0.31, 0.87)	0.012
PHPT1_88223_AP	36/59	592	27/60	702	0.52 (0.31, 0.87)	0.012
MUC1_121756_ES	21/54	738	36/55	518	1.98 (1.15, 3.4)	0.012
RERE_544_AP	22/56	732	39/56	518	1.93 (1.14, 3.26)	0.013
ADAM15_7896_ES	36/59	498	27/59	634	0.53 (0.32, 0.88)	0.013
ZNF365_11879_AT	23/60	1502	41/60	592	1.93 (1.14, 3.27)	0.013
ING1_26267_AP	35/59	486	29/60	634	0.53 (0.32, 0.88)	0.013
ZFHX3_37557_AP	26/57	691	36/58	486	1.9 (1.13, 3.17)	0.013
METTL23_43641_AD	40/59	545	24/60	702	0.53 (0.31, 0.88)	0.013
HKR1_49496_ES	27/43	592	17/43	732	0.46 (0.25, 0.86)	0.013
SNRNP70_50886_ES	39/60	518	25/60	732	0.54 (0.32, 0.89)	0.013
RPS9_51816_RI	40/60	592	24/60	732	0.53 (0.32, 0.88)	0.013
POPDC2_66348_AD	28/58	738	33/58	518	1.9 (1.14, 3.18)	0.013
FAM65B_75541_AT	29/60	732	35/60	532	1.87 (1.13, 3.09)	0.013
IMPA1_84296_ES	37/57	532	24/57	702	0.52 (0.3, 0.88)	0.013
RFX3_85744_AT	34/60	498	30/60	666	0.53 (0.32, 0.88)	0.013
TAZ_90600_AD	40/60	532	24/60	702	0.52 (0.31, 0.88)	0.013
ATP6V0B_2510_ES	39/60	498	25/60	702	0.54 (0.32, 0.89)	0.014
CYB561A3_16163_RI	39/60	532	25/60	702	0.53 (0.32, 0.89)	0.014
PPP1R32_16239_AP	35/58	517	27/59	634	0.53 (0.32, 0.89)	0.014
MARK2_16536_AP	38/60	498	26/60	738	0.54 (0.33, 0.89)	0.014
CDCA3_19983_AT	25/60	732	39/60	518	1.89 (1.13, 3.17)	0.014
CDCA3_19984_AT	39/60	518	25/60	732	0.53 (0.32, 0.89)	0.014
AVPR1A_22844_AT	35/50	517	20/51	738	0.5 (0.29, 0.88)	0.014
C14orf159_28848_AD	40/59	481	24/60	666	0.53 (0.32, 0.88)	0.014
TC2N_28886_AD	40/56	545	21/57	691	0.52 (0.31, 0.88)	0.014
IST1_37509_AP	24/60	732	40/60	532	1.87 (1.12, 3.11)	0.014
LLGL2_43460_AT	38/60	545	26/60	702	0.53 (0.32, 0.88)	0.014
LLGL2_43461_AT	26/60	702	38/60	545	1.89 (1.13, 3.16)	0.014
METTL23_43627_RI	26/53	691	35/58	486	1.91 (1.13, 3.23)	0.014
IL1R1_54771_AP	39/58	518	23/58	702	0.52 (0.31, 0.88)	0.014
CLASP1_55177_ES	23/51	702	34/51	518	1.93 (1.13, 3.3)	0.014
CCDC74A_55387_RI	39/58	593	25/62	702	0.53 (0.31, 0.88)	0.014
ALS2CL_64461_RI	38/60	532	26/60	732	0.54 (0.32, 0.89)	0.014
PLXNB1_64636_AP	17/46	732	30/46	545	2.09 (1.15, 3.79)	0.014
ARF4_65384_ES	33/53	517	22/53	732	0.5 (0.28, 0.88)	0.014
GK5_67108_ES	40/59	532	23/60	738	0.53 (0.32, 0.88)	0.014
SH3TC1_68762_AA	23/57	702	38/57	518	1.9 (1.13, 3.19)	0.014
SYNJ2_78249_AD	38/60	518	26/60	702	0.53 (0.32, 0.88)	0.014
TNKS_82594_AP	40/60	545	24/60	732	0.53 (0.32, 0.89)	0.014
TNKS_82595_AP	24/60	732	40/60	545	1.87 (1.12, 3.11)	0.014
COL1A1_579834_ES	33/52	486	24/52	702	0.52 (0.31, 0.89)	0.014
CCNL2_160_ES	36/59	517	28/60	691	0.54 (0.33, 0.89)	0.015
ABI1_11037_ES	27/60	691	37/60	592	1.85 (1.12, 3.07)	0.015
MARK2_16537_AP	27/60	691	37/60	481	1.84 (1.12, 3.03)	0.015
IFFO1_19883_ES	37/56	532	23/59	691	0.53 (0.31, 0.89)	0.015
ARL6IP4_25038_AD	31/50	476	17/50	691	0.48 (0.27, 0.88)	0.015
JDP2_28503_AP	26/59	702	38/60	532	1.85 (1.12, 3.08)	0.015
CRIP1_29654_RI	19/54	702	35/54	532	1.99 (1.13, 3.5)	0.015
HAPLN3_32399_ES	40/58	545	24/61	702	0.53 (0.32, 0.89)	0.015
GFER_33179_AP	39/57	518	21/58	702	0.52 (0.31, 0.89)	0.015
ZSWIM7_39391_RI	36/60	518	28/60	732	0.53 (0.31, 0.89)	0.015
ZNF83_51506_ES	39/58	532	24/58	732	0.53 (0.31, 0.89)	0.015
IL1R1_54773_AP	23/58	691	39/58	518	1.9 (1.12, 3.2)	0.015
DAW1_57834_ES	28/44	498	27/58	702	0.51 (0.3, 0.89)	0.015
LRRFIP1_58130_AT	40/60	532	24/60	732	0.53 (0.31, 0.89)	0.015
LRRFIP1_58131_AT	24/60	732	40/60	532	1.9 (1.13, 3.22)	0.015
43348_61072_AP	38/58	518	24/59	691	0.52 (0.31, 0.89)	0.015
BOC_66190_AP	37/56	517	24/56	702	0.53 (0.32, 0.89)	0.015
ZXDC_66596_AT	27/60	702	37/60	545	1.88 (1.12, 3.14)	0.015
ZXDC_66597_AT	37/60	545	27/60	702	0.53 (0.32, 0.89)	0.015
TMEM161B_72730_AT	27/60	691	37/60	532	1.84 (1.12, 3.04)	0.015
TMEM161B_72731_AT	37/60	532	27/60	691	0.54 (0.33, 0.9)	0.015
IK_73709_ES	39/60	532	25/60	732	0.54 (0.32, 0.89)	0.015
CPSF4_80637_ES	39/60	592	25/60	732	0.54 (0.32, 0.89)	0.015
DNAJB6_82508_AT	34/60	498	30/60	666	0.54 (0.32, 0.89)	0.015
DNAJB6_82510_AT	30/60	666	34/60	498	1.86 (1.12, 3.09)	0.015
DCTN6_83284_ES	39/59	532	25/61	732	0.53 (0.32, 0.89)	0.015
ARMCX4_89649_AT	38/60	532	26/60	732	0.53 (0.32, 0.89)	0.015
AHDC1_90855_AA	23/51	913	35/51	593	1.93 (1.13, 3.31)	0.015
COL1A1_420664_ES	29/56	666	33/56	498	1.88 (1.12, 3.14)	0.015
QSER1_14865_AP	38/59	592	26/60	732	0.53 (0.31, 0.9)	0.016
NUMA1_17514_AP	24/57	691	38/59	498	1.86 (1.11, 3.11)	0.016
ALG9_18683_AP	23/58	702	40/59	545	1.9 (1.12, 3.24)	0.016
RIMKLB_20199_AP	23/59	732	39/59	486	1.87 (1.12, 3.14)	0.016
RIMKLB_20200_AP	39/59	486	23/59	732	0.53 (0.32, 0.9)	0.016
DIABLO_24937_RI	40/60	593	24/60	702	0.53 (0.31, 0.9)	0.016
NPIPB3_34443_AP	23/60	702	41/60	518	1.86 (1.12, 3.12)	0.016
PSMC5_43009_RI	40/60	592	24/60	691	0.53 (0.31, 0.89)	0.016
CEP76_44708_ES	34/56	545	27/61	732	0.53 (0.32, 0.9)	0.016
TCF4_45610_AP	39/60	592	25/60	732	0.53 (0.32, 0.9)	0.016
RANBP3_46967_ES	38/60	593	26/60	702	0.54 (0.33, 0.9)	0.016
CARD8_50716_AA	39/57	532	23/59	732	0.53 (0.31, 0.9)	0.016
ELMOD3_54249_AA	27/47	545	22/48	738	0.49 (0.27, 0.88)	0.016
IP6K2_64745_RI	36/60	518	28/60	702	0.53 (0.32, 0.89)	0.016
C3orf18_65062_AP	35/57	592	25/57	652	0.54 (0.32, 0.9)	0.016
NFKBIZ_65981_AP	34/52	517	20/52	702	0.51 (0.29, 0.89)	0.016
NFKBIZ_65982_AP	20/52	702	34/52	517	1.95 (1.12, 3.39)	0.016
ECT2_67657_ES	24/51	627	36/53	467	1.88 (1.12, 3.16)	0.016
RAD17_72351_AP	37/57	592	24/58	732	0.53 (0.31, 0.9)	0.016
POLR2J2_81128_AA	36/60	518	28/60	691	0.54 (0.32, 0.9)	0.016
C9orf116_88110_AP	25/54	666	31/54	545	1.92 (1.12, 3.3)	0.016
C9orf116_88112_AP	31/54	545	25/54	666	0.52 (0.3, 0.89)	0.016
RAP1A_4179_ES	37/59	517	26/60	732	0.54 (0.33, 0.9)	0.017
NADSYN1_17428_ES	41/60	532	23/60	738	0.54 (0.32, 0.9)	0.017
ATG16L2_17656_ES	8/10	366	48/99	614	0.41 (0.19, 0.87)	0.017
CHORDC1_18267_RI	35/57	592	25/58	702	0.53 (0.31, 0.9)	0.017
CALCOCO1_22108_RI	38/60	592	26/60	732	0.54 (0.32, 0.9)	0.017
VPS29_24446_ES	37/60	517	27/60	691	0.55 (0.33, 0.91)	0.017
ING1_26268_AP	24/59	702	40/60	498	1.84 (1.11, 3.06)	0.017
MOK_29380_RI	39/59	498	25/61	702	0.54 (0.32, 0.9)	0.017
RFFL_40228_AP	23/57	738	39/58	545	1.89 (1.11, 3.23)	0.017
NFE2L1_42157_AP	40/59	517	23/60	732	0.53 (0.32, 0.9)	0.017
ZNF519_44757_AT	38/60	545	26/60	702	0.54 (0.33, 0.9)	0.017
ZNF260_49390_ES	37/59	532	26/60	732	0.54 (0.32, 0.9)	0.017
TMEM143_50745_ES	32/49	592	17/49	2182	0.49 (0.27, 0.89)	0.017
PHF20_59255_ES	40/60	532	24/60	732	0.55 (0.33, 0.91)	0.017
PHF17_70580_AP	22/53	702	35/54	592	1.9 (1.11, 3.25)	0.017
PDE4D_72135_AP	25/58	634	37/59	481	1.86 (1.11, 3.12)	0.017
GALNT10_74210_AP	32/53	532	28/53	691	0.53 (0.31, 0.9)	0.017
GALNT10_74211_AP	28/53	691	32/53	532	1.88 (1.11, 3.2)	0.017
SLC17A4_75550_AD	20/51	732	33/52	596	1.96 (1.11, 3.46)	0.017
C8orf58_83031_AA	22/52	732	38/62	486	1.9 (1.11, 3.23)	0.017
NDUFAF6_84599_AD	23/49	738	30/49	498	1.95 (1.12, 3.4)	0.017
COL1A1_409142_ES	21/51	738	32/51	545	1.98 (1.12, 3.52)	0.017
ADAMTSL4_7484_AP	34/54	545	23/55	732	0.53 (0.31, 0.9)	0.018
FDPS_8058_ES	20/48	666	35/48	481	1.93 (1.11, 3.35)	0.018
PRRX1_8970_ES	36/57	532	26/58	732	0.54 (0.32, 0.91)	0.018
PPP1R12B_9412_AP	30/49	517	24/50	691	0.51 (0.29, 0.9)	0.018
CCDC90B_18080_ES	32/49	532	31/68	702	0.55 (0.33, 0.91)	0.018
CHEK1_19311_AT	23/60	702	41/60	532	1.84 (1.1, 3.06)	0.018
CHEK1_19312_AT	41/60	532	23/60	702	0.54 (0.33, 0.91)	0.018
BCAT1_20755_AP	23/53	666	36/54	481	1.87 (1.1, 3.16)	0.018
TARBP2_22068_AP	26/58	691	36/59	517	1.84 (1.1, 3.07)	0.018
AVPR1A_22845_AT	20/50	738	35/51	545	1.94 (1.11, 3.4)	0.018
DPP8_31171_ES	37/53	592	21/53	738	0.53 (0.31, 0.91)	0.018
TMEM159_34427_ES	40/59	532	24/60	702	0.55 (0.33, 0.91)	0.018
ZNF771_36106_AT	23/60	702	41/60	517	1.85 (1.1, 3.11)	0.018
RAP1GAP2_38419_ES	32/52	545	26/53	666	0.54 (0.32, 0.9)	0.018
NDEL1_39189_ES	28/60	652	36/60	596	1.81 (1.1, 2.97)	0.018
HOPX_69370_RI	40/58	592	22/58	732	0.54 (0.32, 0.91)	0.018
PLS3_89927_ES	40/60	592	24/60	702	0.54 (0.32, 0.91)	0.018
SGIP1_3307_AP	38/57	518	24/58	702	0.54 (0.32, 0.91)	0.019
DMBT1_13368_ES	22/51	732	31/51	518	1.91 (1.1, 3.32)	0.019
QSER1_14864_AP	26/59	732	38/60	592	1.85 (1.1, 3.14)	0.019
CTNND1_15935_ES	35/60	592	29/60	666	0.55 (0.33, 0.91)	0.019
LETMD1_21743_ES	35/57	545	25/57	732	0.53 (0.31, 0.91)	0.019
ACTR6_23910_ES	38/58	518	25/61	732	0.55 (0.33, 0.91)	0.019
ADPRHL1_26375_AP	27/50	666	32/51	481	1.87 (1.1, 3.19)	0.019
ULK3_31750_AP	37/59	545	26/60	666	0.54 (0.33, 0.91)	0.019
GFER_33180_AP	20/57	702	40/58	518	1.89 (1.1, 3.24)	0.019
CTCFL_59905_AT	25/59	732	38/60	593	1.84 (1.1, 3.1)	0.019
GGT1_61425_AP	39/60	518	25/60	702	0.54 (0.32, 0.91)	0.019
CENPM_62467_AP	23/59	652	41/60	545	1.86 (1.1, 3.15)	0.019
VGLL4_63395_AP	27/59	702	36/60	545	1.84 (1.1, 3.1)	0.019
TTC14_67733_RI	37/60	592	27/60	732	0.55 (0.33, 0.91)	0.019
H2AFY_73458_ES	25/56	691	33/56	545	1.88 (1.1, 3.23)	0.019
PLAGL1_78001_RI	36/57	592	24/58	732	0.53 (0.31, 0.91)	0.019
SYBU_84905_AP	20/49	702	34/50	486	1.92 (1.1, 3.35)	0.019
MROH1_85542_AT	25/60	691	39/60	498	1.82 (1.1, 3.04)	0.019
MROH1_85543_AT	39/60	498	25/60	691	0.55 (0.33, 0.91)	0.019
SEC16A_88173_ES	26/60	666	38/60	517	1.81 (1.09, 2.98)	0.019
COL3A1_485138_ES	36/57	498	26/57	691	0.55 (0.33, 0.91)	0.019
SEC24C_12180_ES	6/8	518	46/87	634	0.37 (0.16, 0.89)	0.02
SORBS1_12636_ES	38/56	532	24/61	702	0.55 (0.33, 0.92)	0.02
OSBPL5_13951_AP	21/57	732	38/57	592	1.89 (1.1, 3.25)	0.02
CCDC64_24717_ES	25/59	666	38/60	486	1.81 (1.09, 3.01)	0.02
LMF1_33028_AP	21/60	691	43/60	545	1.85 (1.09, 3.11)	0.02
LMF1_33029_AP	43/60	545	21/60	691	0.54 (0.32, 0.91)	0.02
ZC3H7A_34033_AP	39/59	592	24/60	738	0.54 (0.32, 0.91)	0.02
ZFHX3_37558_AP	35/57	532	27/58	691	0.55 (0.33, 0.91)	0.02
DERL2_38704_ES	34/54	517	23/54	738	0.53 (0.31, 0.91)	0.02
GATA6_44783_AP	37/55	518	24/60	691	0.54 (0.32, 0.91)	0.02
RPS9_51822_AA	40/60	592	24/60	732	0.55 (0.33, 0.92)	0.02
ITGB1BP1_52617_AA	39/60	532	25/60	913	0.55 (0.33, 0.92)	0.02
LYPD1_55392_AP	25/59	691	38/60	481	1.81 (1.09, 3.01)	0.02
UBE2D3_70141_AD	41/60	518	23/60	732	0.55 (0.33, 0.92)	0.02
CD44_15055_ES	24/55	627	36/56	532	1.83 (1.09, 3.09)	0.021
ANKRD49_18343_RI	28/51	532	23/52	732	0.52 (0.29, 0.92)	0.021
TBRG1_19225_ES	39/60	532	25/60	691	0.56 (0.34, 0.92)	0.021
FARP1_26162_AP	38/58	545	25/59	732	0.55 (0.33, 0.92)	0.021
RALGAPA1_27239_ES	26/59	691	37/59	498	1.79 (1.08, 2.97)	0.021
RHOT1_40180_ES	34/58	486	29/59	666	0.56 (0.34, 0.92)	0.021
ARL16_44149_ES	39/60	592	25/60	691	0.55 (0.33, 0.92)	0.021
TOP3B_61266_RI	38/60	532	26/60	702	0.55 (0.33, 0.92)	0.021
RBM6_64936_RI	41/60	545	23/60	732	0.55 (0.33, 0.92)	0.021
RPS3A_70823_ES	29/60	666	35/60	532	1.8 (1.08, 2.98)	0.021
BTN3A2_75616_AA	39/60	592	25/60	702	0.55 (0.33, 0.92)	0.021
INHBA_79309_AP	27/56	666	35/57	532	1.8 (1.08, 3.01)	0.021
INHBA_79310_AP	34/55	498	28/58	627	0.56 (0.34, 0.92)	0.021
SMIM12_1701_AD	25/58	666	38/59	517	1.79 (1.08, 2.98)	0.022
ADCK3_10035_AP	26/60	702	38/60	532	1.78 (1.08, 2.94)	0.022
ADCK3_10036_AP	38/60	532	26/60	702	0.56 (0.34, 0.93)	0.022
CREM_11238_AT	37/60	498	27/60	652	0.56 (0.34, 0.93)	0.022
TUBGCP2_13529_AP	27/60	702	37/60	532	1.78 (1.08, 2.94)	0.022
EMP1_20538_AA	37/58	532	25/59	732	0.55 (0.33, 0.93)	0.022
GINS3_36636_ES	23/57	627	37/57	517	1.82 (1.08, 3.07)	0.022
NUP85_43382_AP	24/60	738	40/60	545	1.83 (1.08, 3.1)	0.022
NUP85_43383_AP	40/60	545	24/60	738	0.55 (0.32, 0.92)	0.022
ENOSF1_44462_AT	27/60	666	37/60	517	1.78 (1.08, 2.93)	0.022
ENOSF1_44464_AT	37/60	517	27/60	666	0.56 (0.34, 0.93)	0.022
SAE1_50623_ES	32/49	592	23/49	627	0.53 (0.3, 0.92)	0.022
KIDINS220_52606_ES	37/55	592	21/55	2036	0.54 (0.31, 0.92)	0.022
NR4A2_55614_AP	26/59	652	38/60	486	1.81 (1.08, 3.04)	0.022
SLC13A3_59696_AT	26/60	702	38/60	517	1.78 (1.08, 2.94)	0.022
P4HTM_64788_ES	38/60	532	26/60	732	0.55 (0.33, 0.93)	0.022
CGGBP1_65667_RI	38/59	592	25/60	732	0.55 (0.32, 0.92)	0.022
HELQ_69792_ES	24/57	634	37/57	517	1.81 (1.08, 3.04)	0.022
UQCRQ_73319_AD	39/53	517	20/54	691	0.53 (0.31, 0.92)	0.022
PTK2_85302_RI	37/59	545	26/60	738	0.55 (0.32, 0.93)	0.022
EIF4A2_96628_ES	37/59	498	26/60	691	0.56 (0.33, 0.92)	0.022
MTHFR_682_AP	21/49	691	33/50	593	1.89 (1.08, 3.3)	0.023
GNG5_3606_RI	41/59	545	23/60	732	0.56 (0.33, 0.93)	0.023
SLC35G1_12570_AT	27/60	691	37/60	518	1.77 (1.08, 2.91)	0.023
BBIP1_13098_ES	37/58	592	24/58	652	0.55 (0.33, 0.93)	0.023
SYTL2_18144_AP	38/59	518	25/59	691	0.56 (0.33, 0.93)	0.023
WASH4P_32782_AA	25/60	732	39/60	545	1.78 (1.07, 2.96)	0.023
ZSWIM7_39392_RI	32/60	498	32/60	652	0.56 (0.33, 0.93)	0.023
NFE2L1_42158_AP	23/59	732	40/60	517	1.82 (1.08, 3.06)	0.023
ATRIP_64664_AD	18/23	545	37/72	614	0.52 (0.29, 0.92)	0.023
TMEM175_68431_ES	40/60	545	24/60	738	0.55 (0.33, 0.93)	0.023
FAM65B_75542_AT	36/60	498	28/60	702	0.56 (0.34, 0.93)	0.023
TAF6_80895_AP	26/60	702	38/60	596	1.8 (1.08, 3.01)	0.023
ST7_81556_AT	27/60	666	37/60	545	1.78 (1.07, 2.94)	0.023
ST7_81558_AT	37/60	545	27/60	666	0.56 (0.34, 0.93)	0.023
FASTK_82342_AD	39/60	532	25/60	732	0.55 (0.33, 0.93)	0.023
ASH1L_8088_ES	39/60	545	25/60	702	0.56 (0.34, 0.93)	0.024
ZNF143_14317_AP	35/57	545	25/58	732	0.55 (0.32, 0.93)	0.024
ORAOV1_17371_RI	39/59	518	23/59	738	0.56 (0.33, 0.93)	0.024
NUMA1_17513_AP	36/56	498	26/60	691	0.56 (0.34, 0.93)	0.024
CSAD_21955_RI	33/56	498	24/56	732	0.55 (0.32, 0.93)	0.024
SUOX_22334_AP	25/59	702	38/60	532	1.78 (1.07, 2.96)	0.024
PSME1_26851_RI	36/60	532	28/60	702	0.56 (0.34, 0.93)	0.024
SGCA_42359_ES	24/58	1332	38/58	596	1.82 (1.07, 3.09)	0.024
TPM4_48124_AP	25/60	691	39/60	518	1.77 (1.07, 2.93)	0.024
TPM4_48125_AP	39/60	518	25/60	691	0.56 (0.34, 0.94)	0.024
ZNF83_51474_AP	38/60	517	26/60	702	0.56 (0.33, 0.93)	0.024
ZNF142_57508_ES	27/53	702	31/53	486	1.84 (1.07, 3.16)	0.024
GORASP1_64155_AA	39/58	532	24/58	691	0.56 (0.34, 0.93)	0.024
ABCC5_67827_RI	37/59	545	26/60	732	0.55 (0.33, 0.93)	0.024
PHF17_70578_AP	36/53	517	21/54	691	0.54 (0.32, 0.93)	0.024
WWC2_71256_AP	21/50	702	36/51	545	1.85 (1.07, 3.17)	0.024
SLC29A1_76359_AP	37/60	532	27/60	652	0.56 (0.34, 0.93)	0.024
SMARCD3_82359_AP	40/59	517	23/59	652	0.56 (0.33, 0.93)	0.024
EIF3H_84957_ES	23/51	702	32/51	498	1.88 (1.08, 3.28)	0.024
STX17_87069_ES	36/58	545	25/58	732	0.55 (0.32, 0.93)	0.024
RAPGEF1_87967_AP	34/54	486	26/54	702	0.56 (0.33, 0.93)	0.024
ASB9_88545_AD	29/48	532	24/58	691	0.54 (0.31, 0.93)	0.024
LPHN2_3571_ES	36/53	532	23/54	738	0.55 (0.33, 0.94)	0.025
S100A2_7720_AP	29/59	666	35/60	486	1.77 (1.07, 2.93)	0.025
OPTN_10780_ES	38/56	532	24/57	738	0.56 (0.33, 0.94)	0.025
ALG9_18682_AP	39/58	545	24/59	702	0.55 (0.33, 0.94)	0.025
METTL21B_22751_AP	22/58	732	40/59	545	1.8 (1.07, 3.04)	0.025
EMC9_26859_RI	24/59	738	40/61	545	1.77 (1.07, 2.95)	0.025
SPATA5L1_30425_AD	37/58	592	26/60	691	0.57 (0.34, 0.94)	0.025
FANCI_32419_ES	33/49	545	21/50	702	0.53 (0.3, 0.93)	0.025
NEDD4L_45651_AP	41/60	545	23/60	691	0.56 (0.34, 0.94)	0.025
DMKN_49156_ME	33/49	545	22/49	691	0.54 (0.32, 0.93)	0.025
HNRNPUL1_50039_AD	39/59	545	24/60	691	0.56 (0.34, 0.94)	0.025
MFF_57815_ES	26/60	666	38/60	532	1.76 (1.07, 2.9)	0.025
WDR6_64794_RI	38/60	545	26/60	702	0.56 (0.33, 0.94)	0.025
SMN1_72424_ES	33/56	596	25/56	732	0.55 (0.32, 0.93)	0.025
TRMT11_77439_ES	42/58	545	20/58	702	0.55 (0.32, 0.93)	0.025
AGPAT4_78371_ES	34/50	592	21/51	732	0.54 (0.31, 0.93)	0.025
GBA2_86283_AP	24/59	732	39/60	545	1.81 (1.07, 3.07)	0.025
ADAMTSL4_7485_AP	23/54	732	34/55	545	1.82 (1.07, 3.11)	0.026
SLC35G1_12567_AT	37/60	518	27/60	702	0.57 (0.35, 0.94)	0.026
MKI67_13470_ES	28/55	666	32/56	532	1.78 (1.06, 2.98)	0.026
PXN_24743_AP	35/59	518	28/60	702	0.56 (0.33, 0.94)	0.026
LMO7_26065_AA	27/59	666	36/60	592	1.78 (1.07, 2.96)	0.026
NFATC4_26991_RI	29/60	652	35/60	517	1.75 (1.06, 2.89)	0.026
TMEM62_30209_AP	34/56	486	26/57	691	0.56 (0.33, 0.94)	0.026
MLST8_33211_AP	36/58	476	26/59	702	0.56 (0.34, 0.94)	0.026
RANBP3_47007_ES	40/60	545	24/60	702	0.57 (0.34, 0.94)	0.026
FUZ_51083_AD	24/54	652	33/54	518	1.82 (1.07, 3.11)	0.026
AAK1_53856_AT	37/60	545	27/60	702	0.57 (0.35, 0.94)	0.026
AAK1_53858_AT	28/60	702	36/60	545	1.78 (1.06, 2.97)	0.026
ELMOD3_54206_ES	37/59	592	26/60	702	0.56 (0.34, 0.94)	0.026
SMPD4_55293_ES	37/59	518	26/59	702	0.57 (0.34, 0.94)	0.026
SSB_55885_ES	41/60	532	23/60	702	0.56 (0.34, 0.94)	0.026
STK36_57555_AP	21/46	702	28/46	593	1.91 (1.07, 3.4)	0.026
STK36_57556_AP	28/46	593	21/46	702	0.52 (0.29, 0.93)	0.026
SNX21_59618_ES	39/58	545	25/59	702	0.57 (0.34, 0.94)	0.026
PIGP_60541_AP	35/60	517	29/60	652	0.56 (0.34, 0.94)	0.026
PHLDB2_66059_AP	27/60	652	37/60	517	1.75 (1.06, 2.88)	0.026
MICAL1_77197_AP	40/60	593	24/60	691	0.56 (0.34, 0.94)	0.026
MICAL1_77198_AP	24/60	691	40/60	593	1.78 (1.06, 2.97)	0.026
PHF19_87401_AT	26/60	702	38/60	532	1.76 (1.06, 2.93)	0.026
PHF19_87402_AT	38/60	532	26/60	702	0.57 (0.34, 0.94)	0.026
PHPT1_88224_AP	27/59	691	36/60	596	1.78 (1.06, 2.97)	0.026
ENTPD8_98271_ES	24/55	913	34/55	517	1.83 (1.07, 3.13)	0.026
MUTYH_2674_AA	31/50	467	25/53	666	0.55 (0.32, 0.94)	0.027
DENND1B_9307_ES	33/51	518	22/52	702	0.54 (0.31, 0.94)	0.027
SEC24C_12196_ES	10/14	366	44/91	634	0.46 (0.23, 0.93)	0.027
CD44_15108_ES	28/59	634	35/59	498	1.75 (1.06, 2.88)	0.027
FAU_16773_AD	38/59	593	25/60	666	0.56 (0.34, 0.94)	0.027
CCDC82_18408_AP	26/57	702	35/57	545	1.79 (1.06, 3.03)	0.027
ATP5G2_22103_ES	23/46	627	30/47	486	1.86 (1.06, 3.26)	0.027
TMUB2_41790_ES	32/54	517	26/55	691	0.56 (0.33, 0.94)	0.027
AFMID_43791_AD	30/53	532	25/53	652	0.54 (0.32, 0.94)	0.027
R3HDM4_46348_RI	33/55	592	24/56	702	0.55 (0.32, 0.94)	0.027
CEACAM1_50167_ES	34/50	517	23/50	732	0.55 (0.32, 0.94)	0.027
KLHL23_55877_AP	23/51	691	30/52	498	1.86 (1.07, 3.24)	0.027
C22orf29_61084_RI	29/46	460	21/51	634	0.53 (0.3, 0.94)	0.027
ZBTB43_87600_AP	37/60	545	27/60	702	0.56 (0.34, 0.94)	0.027
ZBTB43_87601_AP	27/60	702	37/60	545	1.77 (1.06, 2.96)	0.027
RAPGEF1_87965_AP	26/54	702	34/54	481	1.77 (1.06, 2.97)	0.027
RPS6KA3_88667_AP	35/57	545	26/57	691	0.55 (0.33, 0.94)	0.027
KIF4A_89372_AT	38/60	518	26/60	702	0.57 (0.34, 0.94)	0.027
KIF4A_89373_AT	26/60	702	38/60	518	1.76 (1.06, 2.91)	0.027
SULT1A3_94132_AP	26/60	702	38/60	532	1.77 (1.06, 2.96)	0.027
COL3A1_485113_ES	38/56	476	23/56	691	0.56 (0.33, 0.94)	0.027
CRYAB_18691_AP	26/60	691	38/60	545	1.75 (1.05, 2.9)	0.028
ERC1_19659_ES	31/49	517	21/50	913	0.53 (0.3, 0.94)	0.028
COPS7A_19932_AP	37/60	592	27/60	702	0.57 (0.34, 0.95)	0.028
COPS7A_19933_AP	27/60	702	37/60	592	1.75 (1.06, 2.9)	0.028
MMP19_22273_RI	38/59	596	26/60	652	0.57 (0.34, 0.95)	0.028
LMO7_26068_ES	38/58	545	25/58	732	0.57 (0.34, 0.95)	0.028
ADCK1_28635_ES	38/60	517	26/60	652	0.57 (0.34, 0.95)	0.028
ARHGAP17_35664_ES	37/59	517	26/60	691	0.57 (0.35, 0.95)	0.028
ARL16_44150_ES	39/60	545	25/60	702	0.57 (0.35, 0.95)	0.028
ZNF585B_49454_AP	41/60	545	23/60	702	0.57 (0.34, 0.95)	0.028
ZNF585B_49455_AP	23/60	702	41/60	545	1.76 (1.05, 2.94)	0.028
GPR35_58296_AP	37/58	592	25/59	732	0.56 (0.33, 0.95)	0.028
ERG_60594_ES	25/55	666	36/55	517	1.81 (1.06, 3.11)	0.028
RABL2B_62923_ES	26/58	738	35/58	545	1.77 (1.06, 2.97)	0.028
PCBP4_65133_AD	33/51	481	25/57	732	0.56 (0.33, 0.95)	0.028
RPP14_65434_AD	37/55	517	22/55	732	0.55 (0.32, 0.94)	0.028
BOC_66192_AP	24/56	691	37/56	518	1.78 (1.06, 3)	0.028
ZNF655_80695_ES	30/46	593	19/46	738	0.52 (0.28, 0.94)	0.028
CYP3A5_80711_RI	39/59	592	24/60	732	0.56 (0.34, 0.95)	0.028
ZNF786_82165_ES	33/54	592	24/54	913	0.54 (0.31, 0.94)	0.028
NDRG1_85254_ES	27/59	732	36/60	498	1.75 (1.06, 2.89)	0.028
MTHFR_683_AP	32/49	486	22/50	691	0.54 (0.31, 0.95)	0.029
ABL2_9101_AP	34/46	518	21/47	1332	0.55 (0.32, 0.95)	0.029
HTATIP2_14712_AD	39/59	498	24/59	702	0.57 (0.34, 0.95)	0.029
ZNF605_25320_ES	20/48	691	33/51	518	1.86 (1.06, 3.28)	0.029
AP1G2_26772_RI	39/60	545	25/60	702	0.57 (0.35, 0.95)	0.029
IL32_33396_AD	38/60	545	26/60	738	0.57 (0.34, 0.95)	0.029
ZNF174_33573_RI	26/43	517	17/45	2036	0.5 (0.26, 0.94)	0.029
ABCA7_46367_AP	33/52	532	21/52	732	0.54 (0.3, 0.95)	0.029
ABCA7_46368_AP	21/52	732	33/52	532	1.86 (1.05, 3.29)	0.029
NFIX_47900_AP	30/55	486	29/55	702	0.56 (0.33, 0.95)	0.029
UBA52_48469_AP	33/60	545	31/60	634	0.57 (0.34, 0.95)	0.029
ZNF514_54488_AD	36/57	592	24/57	702	0.56 (0.33, 0.95)	0.029
FBXO36_57858_ES	34/48	592	21/48	702	0.54 (0.31, 0.95)	0.029
ACAA1_64017_AD	38/60	545	26/60	691	0.57 (0.35, 0.95)	0.029
IFT80_67472_AP	23/54	702	38/58	532	1.77 (1.05, 2.97)	0.029
RAPGEF2_71001_ES	30/51	481	25/52	702	0.55 (0.32, 0.95)	0.029
BTN2A1_75670_AA	36/59	532	27/60	691	0.57 (0.34, 0.95)	0.029
SNX16_84312_ES	26/49	702	30/50	593	1.84 (1.05, 3.21)	0.029
MRRF_87470_ES	39/60	545	25/60	702	0.57 (0.34, 0.95)	0.029
FMR1_90272_ES	23/38	460	29/61	691	0.54 (0.31, 0.95)	0.029
IGSF9_8424_AA	23/49	732	34/51	518	1.81 (1.05, 3.1)	0.03
PSEN2_10024_AP	26/55	691	35/56	486	1.75 (1.05, 2.93)	0.03
ZNF143_14318_AP	24/56	732	36/59	545	1.79 (1.05, 3.05)	0.03
TARBP2_22067_AP	35/58	517	27/59	666	0.57 (0.34, 0.95)	0.03
HMGA2_22881_AT	38/60	545	26/60	691	0.57 (0.35, 0.95)	0.03
TPT1_25798_RI	31/56	486	28/58	691	0.56 (0.33, 0.95)	0.03
JDP2_28500_AP	36/59	532	28/60	691	0.58 (0.35, 0.95)	0.03
BFAR_34095_ES	32/59	517	31/59	652	0.57 (0.34, 0.95)	0.03
BANP_37990_AA	23/57	732	37/58	518	1.77 (1.05, 2.98)	0.03
ACAP1_38922_AD	36/54	532	23/55	732	0.56 (0.33, 0.95)	0.03
GSDMB_40810_AA	33/51	532	23/52	913	0.56 (0.32, 0.95)	0.03
SBNO2_46390_AP	42/59	518	21/59	702	0.56 (0.33, 0.95)	0.03
SBNO2_46391_AP	21/59	702	42/59	518	1.78 (1.05, 3.01)	0.03
ZNF638_53927_AP	21/54	732	39/61	592	1.79 (1.05, 3.05)	0.03
ATG9A_57634_AP	24/59	702	39/59	486	1.75 (1.05, 2.91)	0.03
ATG9A_57635_AP	39/59	486	24/59	702	0.57 (0.34, 0.95)	0.03
ZFYVE28_68556_AP	35/57	532	26/58	691	0.57 (0.34, 0.95)	0.03
BMP2K_69644_AT	39/60	592	25/60	732	0.57 (0.34, 0.95)	0.03
BMP2K_69645_AT	25/60	732	39/60	592	1.76 (1.05, 2.96)	0.03
PPA2_70233_ES	26/40	467	34/74	627	0.56 (0.33, 0.95)	0.03
BTN3A1_75660_AA	23/57	738	38/57	498	1.78 (1.05, 3.01)	0.03
GET4_78551_AP	29/60	702	35/60	532	1.75 (1.05, 2.93)	0.03
GET4_78552_AP	35/60	532	29/60	702	0.57 (0.34, 0.95)	0.03
URGCP_79358_RI	36/57	545	26/60	691	0.57 (0.34, 0.96)	0.03
FAM185A_81134_ES	29/40	545	35/79	666	0.58 (0.35, 0.95)	0.03
FAM86B1_82681_AD	29/56	634	32/56	532	1.74 (1.05, 2.9)	0.03
RRM2B_84774_ES	37/59	545	26/60	702	0.58 (0.35, 0.96)	0.03
NAV1_9388_AP	22/51	732	34/51	518	1.82 (1.05, 3.18)	0.031
CD44_15058_ES	25/53	627	33/53	593	1.77 (1.04, 3)	0.031
FAU_16772_AA	39/59	592	24/60	691	0.57 (0.34, 0.96)	0.031
CCDC90B_18078_ES	29/45	532	26/57	702	0.56 (0.33, 0.96)	0.031
SCNN1A_19842_ES	39/60	518	25/60	691	0.58 (0.35, 0.96)	0.031
LRRC23_20009_AD	34/53	592	24/53	691	0.56 (0.33, 0.96)	0.031
COPS3_39473_ES	23/57	913	37/58	545	1.77 (1.04, 2.99)	0.031
MYO9B_48231_AD	17/48	2036	31/51	545	1.95 (1.05, 3.63)	0.031
RQCD1_57497_ES	40/59	545	24/61	702	0.57 (0.35, 0.96)	0.031
RBCK1_58450_AT	23/60	732	41/60	593	1.74 (1.04, 2.92)	0.031
RBCK1_58451_AT	41/60	593	23/60	732	0.57 (0.34, 0.96)	0.031
UBE2E2_63709_AP	26/58	738	36/59	532	1.75 (1.05, 2.94)	0.031
GTF2H2C_72399_ES	29/51	634	28/51	467	1.81 (1.05, 3.12)	0.031
ZNF185_90396_AP	25/50	614	34/51	518	1.76 (1.05, 2.96)	0.031
CCSER2_12405_AP	35/47	476	17/47	691	0.53 (0.29, 0.96)	0.032
CCSER2_12406_AP	17/47	691	35/47	476	1.89 (1.05, 3.4)	0.032
LDB1_12935_AP	36/59	518	27/60	691	0.58 (0.35, 0.96)	0.032
CCDC82_18406_AP	36/57	545	25/57	732	0.57 (0.33, 0.96)	0.032
GAS6_26395_AP	25/59	691	38/60	532	1.73 (1.04, 2.86)	0.032
ZNF286A_39382_ES	32/53	486	25/55	691	0.57 (0.33, 0.96)	0.032
ZNF638_53926_AP	36/55	592	24/60	732	0.57 (0.34, 0.96)	0.032
ADNP_59789_AP	26/58	666	36/58	460	1.74 (1.04, 2.89)	0.032
NGLY1_63753_AP	27/59	702	37/61	545	1.74 (1.04, 2.9)	0.032
DLG1_68294_ES	34/53	467	23/53	702	0.56 (0.33, 0.96)	0.032
RAET1E_78126_AT	37/59	545	26/60	732	0.58 (0.35, 0.96)	0.032
DUS4L_81345_ES	35/59	592	28/59	666	0.58 (0.35, 0.96)	0.032
TMEM66_83266_ES	24/60	732	40/60	545	1.73 (1.04, 2.88)	0.032
PDXK_192507_ES	25/49	517	26/50	666	0.54 (0.31, 0.96)	0.032
UBR4_876_AP	38/60	532	26/60	702	0.58 (0.34, 0.96)	0.033
CDHR1_12398_AT	16/45	1332	41/64	596	1.86 (1.04, 3.32)	0.033
IFIT3_12488_AP	28/59	634	35/59	517	1.72 (1.04, 2.84)	0.033
IFIT3_12489_AP	35/59	517	28/59	634	0.58 (0.35, 0.96)	0.033
EIF1AD_16961_AA	34/55	518	25/56	666	0.57 (0.34, 0.96)	0.033
MRPL48_17723_ES	35/58	532	28/60	702	0.57 (0.34, 0.96)	0.033
RBM7_18823_RI	38/60	545	26/60	702	0.57 (0.34, 0.96)	0.033
TAGLN_18896_RI	38/60	518	26/60	627	0.58 (0.35, 0.96)	0.033
PHLDB1_19042_ES	21/49	691	31/50	545	1.85 (1.04, 3.29)	0.033
NOP2_19890_ES	38/60	532	26/60	702	0.58 (0.35, 0.96)	0.033
LETMD1_21773_ES	36/57	532	24/58	666	0.57 (0.34, 0.96)	0.033
ARHGAP5_27127_AP	19/51	702	39/57	592	1.82 (1.04, 3.19)	0.033
ARHGAP5_27128_AP	37/53	545	21/55	702	0.56 (0.32, 0.96)	0.033
SYNE2_27834_AP	35/59	498	28/60	732	0.58 (0.34, 0.96)	0.033
TMEM62_30210_AP	26/56	691	34/57	486	1.74 (1.04, 2.93)	0.033
SMG6_38382_AP	39/57	532	22/57	691	0.56 (0.33, 0.96)	0.033
TMUB2_41789_ES	34/56	518	28/56	691	0.58 (0.34, 0.96)	0.033
CLIP4_53085_AP	35/48	498	22/49	634	0.56 (0.33, 0.96)	0.033
MECOM_67570_AP	35/59	486	29/60	702	0.58 (0.35, 0.96)	0.033
IL7R_71776_ES	30/49	517	23/50	691	0.54 (0.31, 0.96)	0.033
SEC16A_88176_ES	28/60	652	36/60	592	1.71 (1.04, 2.82)	0.033
ARMCX4_89646_AT	27/60	702	37/60	592	1.73 (1.04, 2.89)	0.033
MRPL11_17032_AD	42/60	545	22/60	702	0.58 (0.34, 0.97)	0.034
RIMKLB_20202_AT	27/60	702	37/60	545	1.72 (1.03, 2.87)	0.034
RIMKLB_20203_AT	37/60	545	27/60	702	0.58 (0.35, 0.97)	0.034
XRCC3_29493_AP	38/59	532	24/59	738	0.58 (0.35, 0.97)	0.034
XRCC3_29494_AP	24/59	738	38/59	532	1.73 (1.04, 2.89)	0.034
NPTN_31604_ES	24/54	738	35/54	517	1.76 (1.04, 3)	0.034
ZNF24_45164_AA	36/60	545	28/60	702	0.58 (0.35, 0.97)	0.034
PTOV1_51096_RI	38/60	592	26/60	691	0.58 (0.35, 0.96)	0.034
TMEM194B_56569_AP	20/46	702	28/49	518	1.88 (1.04, 3.42)	0.034
ATIC_57354_RI	33/52	592	21/52	614	0.56 (0.32, 0.96)	0.034
POFUT2_60873_ES	38/59	532	25/60	702	0.58 (0.34, 0.96)	0.034
SGSM3_62346_RI	39/60	545	25/60	702	0.58 (0.34, 0.97)	0.034
SH3BP2_68590_AP	36/59	518	27/60	691	0.59 (0.35, 0.97)	0.034
CPZ_68776_ES	36/55	592	25/55	732	0.57 (0.34, 0.96)	0.034
ADAMTS13_88045_AP	23/51	732	31/51	592	1.79 (1.04, 3.08)	0.034
ADAMTS13_88047_AP	31/51	592	23/51	732	0.56 (0.32, 0.96)	0.034
SCMH1_2058_ES	24/51	666	34/52	532	1.77 (1.03, 3.04)	0.035
C14orf79_29585_AP	35/60	545	29/60	702	0.58 (0.34, 0.97)	0.035
C14orf79_29587_AP	29/60	702	35/60	545	1.73 (1.03, 2.91)	0.035
MLST8_33212_AP	26/58	702	36/59	476	1.72 (1.03, 2.86)	0.035
FAM86A_33885_ES	34/58	532	27/59	666	0.58 (0.34, 0.97)	0.035
LIMK2_61834_AP	27/59	691	36/60	592	1.71 (1.03, 2.84)	0.035
ULK4_64258_AT	27/60	634	37/60	596	1.72 (1.03, 2.87)	0.035
GPR126_77966_ES	26/49	607	32/49	476	1.77 (1.03, 3.03)	0.035
LY6K_85358_RI	33/56	498	24/56	666	0.56 (0.33, 0.97)	0.035
GBA2_86285_AP	38/59	545	25/60	702	0.57 (0.34, 0.97)	0.035
CHTOP_91128_ES	33/54	532	24/54	702	0.57 (0.34, 0.97)	0.035
COL1A1_403037_ES	29/56	666	34/57	481	1.7 (1.03, 2.81)	0.035
TMEM63A_10000_AP	37/58	545	25/59	702	0.58 (0.34, 0.97)	0.036
MTHFS_32161_AD	37/60	592	27/60	652	0.58 (0.35, 0.97)	0.036
SKA2_42744_ES	30/52	545	26/53	666	0.56 (0.33, 0.97)	0.036
CANT1_43978_ES	36/59	593	27/59	634	0.58 (0.35, 0.97)	0.036
ICAM3_47503_RI	27/60	666	37/60	532	1.7 (1.03, 2.79)	0.036
LYPD1_55393_AP	37/59	481	26/60	691	0.59 (0.36, 0.97)	0.036
GPR35_58298_AP	35/58	532	27/59	702	0.58 (0.34, 0.97)	0.036
EIF2A_67287_ES	39/60	592	25/60	691	0.59 (0.35, 0.97)	0.036
KLF8_89286_AP	29/48	532	23/50	666	0.55 (0.32, 0.97)	0.036
CLCN6_689_ES	26/55	691	34/55	592	1.72 (1.03, 2.87)	0.037
LETMD1_21745_AD	35/57	518	28/61	702	0.59 (0.35, 0.97)	0.037
INO80E_36012_ES	39/58	532	23/59	702	0.58 (0.35, 0.97)	0.037
RHOT1_40186_ES	31/59	498	32/60	666	0.58 (0.35, 0.97)	0.037
C1QTNF1_43983_AP	38/60	592	26/60	702	0.58 (0.35, 0.97)	0.037
ENTHD2_44112_AD	37/58	592	23/58	702	0.57 (0.33, 0.97)	0.037
NEDD4L_45660_ES	34/56	498	29/58	634	0.58 (0.35, 0.97)	0.037
TNPO2_47846_AP	21/59	702	42/59	545	1.74 (1.03, 2.94)	0.037
IRF3_51030_RI	30/53	518	24/53	702	0.56 (0.32, 0.97)	0.037
ZNF552_52343_AD	34/53	532	24/55	732	0.57 (0.34, 0.97)	0.037
EVA1C_60348_ES	25/50	702	30/50	532	1.79 (1.03, 3.11)	0.037
CACNA1D_65312_AP	30/46	593	19/47	732	0.54 (0.3, 0.97)	0.037
SLC39A8_70103_AP	27/57	627	36/57	517	1.72 (1.03, 2.86)	0.037
PSMG4_75175_RI	18/53	2182	36/54	603	1.84 (1.03, 3.28)	0.037
DLG3_89379_AP	37/59	593	26/60	702	0.59 (0.35, 0.97)	0.037
DLG3_89380_AP	26/59	702	37/60	593	1.71 (1.03, 2.84)	0.037
EPB41L1_99885_ES	33/49	518	19/50	702	0.55 (0.31, 0.97)	0.037
ZNF691_2131_AD	34/53	592	20/53	2036	0.56 (0.32, 0.98)	0.038
SRSF11_3392_ES	38/60	532	26/60	702	0.59 (0.35, 0.98)	0.038
S100A1_7741_AA	28/59	634	36/61	545	1.69 (1.02, 2.78)	0.038
HSPA14_10830_AT	36/60	545	28/60	702	0.58 (0.35, 0.98)	0.038
HSPA14_10831_AT	28/60	702	36/60	545	1.71 (1.02, 2.86)	0.038
EHBP1L1_16875_AP	24/60	702	40/60	545	1.7 (1.02, 2.83)	0.038
EHBP1L1_16876_AP	40/60	545	24/60	702	0.59 (0.35, 0.98)	0.038
ATXN2_24515_ES	38/58	545	23/58	732	0.58 (0.34, 0.98)	0.038
ZSCAN32_33548_RI	27/60	666	37/60	518	1.68 (1.02, 2.77)	0.038
TRAP1_33617_AP	37/60	545	27/60	702	0.59 (0.36, 0.98)	0.038
TRAP1_33618_AP	27/60	702	37/60	545	1.69 (1.02, 2.78)	0.038
TMEM219_35990_AP	39/60	593	25/60	652	0.59 (0.35, 0.98)	0.038
TMEM219_35991_AP	25/60	652	39/60	593	1.71 (1.03, 2.84)	0.038
HPS4_61502_RI	38/59	545	25/60	732	0.59 (0.35, 0.98)	0.038
SIMC1_74635_AT	37/60	532	27/60	691	0.59 (0.36, 0.98)	0.038
SIMC1_74636_AT	27/60	691	37/60	532	1.68 (1.02, 2.77)	0.038
RABGEF1_79899_ES	26/57	702	35/58	545	1.75 (1.03, 2.97)	0.038
RAD54B_84556_AT	26/57	732	38/63	593	1.71 (1.02, 2.87)	0.038
NR4A3_87060_AP	29/47	486	23/48	738	0.56 (0.32, 0.98)	0.038
PORCN_88989_AA	29/59	634	35/60	532	1.71 (1.02, 2.85)	0.038
43349_89975_ES	36/59	592	27/60	691	0.59 (0.36, 0.98)	0.038
ZNF185_90395_AP	32/50	498	27/51	603	0.58 (0.35, 0.98)	0.038
PDE4DIP_4407_AP	28/60	691	36/60	592	1.7 (1.02, 2.83)	0.039
LZTS2_12860_AP	25/60	738	39/60	593	1.7 (1.02, 2.84)	0.039
LZTS2_12861_AP	39/60	593	25/60	738	0.59 (0.35, 0.98)	0.039
JKAMP_27750_ES	36/55	532	23/56	691	0.58 (0.34, 0.98)	0.039
NIPA1_29687_AP	26/60	702	38/60	592	1.71 (1.02, 2.85)	0.039
CDK5RAP3_42152_RI	37/60	532	27/60	702	0.59 (0.35, 0.98)	0.039
BCL2L12_51036_ES	36/57	518	27/58	702	0.58 (0.34, 0.98)	0.039
NUP62_51124_AD	41/60	532	23/60	691	0.59 (0.35, 0.98)	0.039
SLC13A3_59695_AT	39/60	498	25/60	634	0.59 (0.35, 0.98)	0.039
APOL3_61992_ES	35/58	545	27/58	732	0.58 (0.35, 0.98)	0.039
ZFYVE28_68557_AP	26/57	666	35/58	532	1.7 (1.02, 2.83)	0.039
FAM47E_69601_AT	27/60	691	37/60	592	1.71 (1.02, 2.86)	0.039
FAM47E_69602_AT	37/60	592	27/60	691	0.59 (0.35, 0.98)	0.039
RAP1GDS1_70002_AA	22/50	1502	35/55	592	1.74 (1.02, 2.98)	0.039
NR3C2_70801_AP	18/47	666	33/50	545	1.82 (1.02, 3.23)	0.039
ERAP2_72872_AD	32/50	545	24/50	634	0.56 (0.32, 0.98)	0.039
ELP3_83201_AP	28/59	666	35/60	532	1.7 (1.02, 2.85)	0.039
COPS5_84071_ES	20/44	738	31/44	593	1.81 (1.02, 3.22)	0.039
SH3KBP1_88641_AP	40/59	532	23/60	702	0.58 (0.34, 0.98)	0.039
GOLT1B_92984_ME	19/45	913	34/54	532	1.8 (1.02, 3.18)	0.039
COL1A1_430519_ES	36/58	532	26/59	732	0.59 (0.36, 0.98)	0.039
RCC1_1386_AP	39/60	545	25/60	691	0.59 (0.35, 0.98)	0.04
RCC1_1387_AP	25/60	691	39/60	545	1.7 (1.02, 2.85)	0.04
ABL2_9102_AP	20/46	691	35/47	518	1.77 (1.02, 3.07)	0.04
BROX_9894_AP	25/59	732	38/60	545	1.69 (1.02, 2.81)	0.04
GSTO2_13047_AP	35/59	518	29/60	691	0.6 (0.37, 0.98)	0.04
SUOX_22333_AP	37/59	532	26/60	702	0.59 (0.36, 0.98)	0.04
THTPA_26765_AD	22/49	913	30/50	518	1.81 (1.02, 3.2)	0.04
DYX1C1_30736_ES	35/56	592	27/58	732	0.59 (0.36, 0.98)	0.04
HEXA_31549_ES	27/47	593	23/48	634	0.55 (0.31, 0.98)	0.04
IL32_33398_ES	31/52	532	24/53	738	0.57 (0.33, 0.98)	0.04
PMFBP1_37551_AT	26/60	732	38/60	545	1.68 (1.02, 2.78)	0.04
PMFBP1_37552_AT	38/60	545	26/60	732	0.59 (0.36, 0.98)	0.04
43347_42703_ES	33/53	498	25/55	738	0.58 (0.34, 0.98)	0.04
IGLL5_61291_ES	36/55	532	21/56	738	0.57 (0.33, 0.98)	0.04
GABRA2_69161_AT	30/48	592	22/50	652	0.56 (0.32, 0.98)	0.04
C4orf29_70562_ES	34/54	545	26/55	738	0.58 (0.35, 0.98)	0.04
COL1A1_412238_ES	34/54	486	26/55	691	0.59 (0.35, 0.98)	0.04
PSEN2_10023_AP	34/54	486	27/57	691	0.59 (0.35, 0.98)	0.041
CTNND1_15965_ES	33/51	532	28/62	652	0.59 (0.36, 0.98)	0.041
BCAT1_20753_AP	34/53	486	25/54	691	0.59 (0.35, 0.99)	0.041
43168_22743_AP	39/60	545	25/60	691	0.59 (0.36, 0.98)	0.041
43168_22744_AP	25/60	691	39/60	545	1.69 (1.02, 2.82)	0.041
ACTR10_27682_ES	37/59	545	27/61	702	0.59 (0.35, 0.98)	0.041
ZNF439_47755_AP	37/59	592	25/59	702	0.59 (0.36, 0.99)	0.041
ZNF439_47756_AP	25/59	702	37/59	592	1.69 (1.01, 2.81)	0.041
ATP5SL_50073_ES	37/60	593	27/60	732	0.59 (0.35, 0.98)	0.041
DYNC2LI1_53400_AA	37/60	545	27/60	691	0.59 (0.35, 0.99)	0.041
PREPL_53431_AT	39/60	592	25/60	691	0.59 (0.36, 0.98)	0.041
PREPL_53434_AT	25/60	691	39/60	592	1.69 (1.02, 2.8)	0.041
GLS_56589_AT	34/60	545	30/60	652	0.6 (0.36, 0.98)	0.041
GLS_56590_AT	30/60	652	34/60	545	1.67 (1.02, 2.75)	0.041
LARGE_61941_AP	33/54	517	23/55	702	0.57 (0.34, 0.98)	0.041
PDXP_62142_AP	19/48	732	26/48	545	1.84 (1.02, 3.35)	0.041
PDXP_62143_AP	26/48	545	19/48	732	0.54 (0.3, 0.98)	0.041
ZNF76_75901_AA	38/59	532	24/59	691	0.59 (0.35, 0.98)	0.041
LIMK1_80059_AP	27/58	691	36/58	532	1.68 (1.02, 2.78)	0.041
LIMK1_80060_AP	36/58	532	27/58	691	0.6 (0.36, 0.98)	0.041
TAB3_88760_ES	22/49	691	30/50	545	1.77 (1.02, 3.09)	0.041
LDB1_12934_AP	27/59	691	36/60	518	1.68 (1.01, 2.78)	0.042
BSCL2_16403_AP	26/60	702	38/60	545	1.69 (1.02, 2.8)	0.042
LTBP3_16864_AP	39/60	545	25/60	691	0.6 (0.36, 0.99)	0.042
GIT2_24370_ES	26/59	634	38/60	545	1.67 (1.01, 2.76)	0.042
ACOT2_28301_AD	38/60	592	26/60	691	0.59 (0.35, 0.99)	0.042
AP1G1_37485_ES	24/54	913	35/55	592	1.73 (1.01, 2.94)	0.042
MVD_38010_ES	39/60	592	25/60	732	0.6 (0.36, 0.99)	0.042
RANBP3_46998_ES	33/59	532	29/59	666	0.59 (0.36, 0.99)	0.042
TMEM177_55139_AD	38/58	486	26/61	652	0.6 (0.36, 0.99)	0.042
ZNF142_57511_RI	27/54	634	33/54	518	1.7 (1.01, 2.86)	0.042
SLC4A11_58582_AP	29/48	592	23/49	702	0.56 (0.31, 0.99)	0.042
PGRMC2_70575_AP	22/52	732	32/53	592	1.77 (1.01, 3.08)	0.042
BZW2_78865_ES	30/46	532	22/47	913	0.56 (0.32, 0.99)	0.042
CERCAM_87747_RI	37/60	545	27/60	691	0.59 (0.36, 0.99)	0.042
ATG13_15595_ES	23/46	607	32/47	532	1.77 (1.01, 3.11)	0.043
NEK3_25987_AP	37/57	481	25/58	691	0.59 (0.36, 0.99)	0.043
UNC79_29035_AP	29/48	593	22/50	913	0.56 (0.32, 0.99)	0.043
TRIM16L_39629_AP	23/50	732	32/55	593	1.76 (1.01, 3.07)	0.043
SUPT4H1_42661_AP	39/60	545	25/60	702	0.6 (0.36, 0.99)	0.043
SUPT4H1_42665_AD	37/59	592	26/60	702	0.59 (0.36, 0.99)	0.043
ZNF766_51430_ES	38/58	545	25/61	732	0.59 (0.35, 0.99)	0.043
STK25_58383_AP	18/50	2182	31/51	532	1.83 (1.01, 3.31)	0.043
RAI14_71716_ES	34/59	517	29/59	666	0.59 (0.36, 0.99)	0.043
HBS1L_77782_AP	26/60	691	38/60	532	1.67 (1.01, 2.75)	0.043
HBS1L_77783_AP	38/60	532	26/60	691	0.6 (0.36, 0.99)	0.043
GRB10_79720_ES	34/53	592	23/53	738	0.57 (0.33, 0.99)	0.043
ARHGEF16_309_AP	22/55	702	34/56	545	1.73 (1.01, 2.96)	0.044
ZFAND4_11367_AT	39/60	593	25/60	702	0.6 (0.36, 0.99)	0.044
EPS8L2_13729_AP	34/56	592	25/57	691	0.58 (0.34, 0.99)	0.044
CSTF3_14886_RI	38/60	592	26/60	732	0.59 (0.35, 0.99)	0.044
RASGRP2_16663_AP	24/55	702	33/56	592	1.73 (1.01, 2.96)	0.044
FARP1_26163_AP	25/58	702	38/59	592	1.69 (1.01, 2.82)	0.044
IL32_33411_ES	34/56	593	26/57	691	0.58 (0.34, 0.99)	0.044
FLT3LG_50941_AP	27/56	634	35/57	518	1.69 (1.01, 2.84)	0.044
OXR1_84842_AP	38/59	545	25/59	691	0.59 (0.35, 0.99)	0.044
NRBP2_85507_RI	38/56	545	24/57	702	0.58 (0.34, 0.99)	0.044
SLC25A14_98403_ES	34/52	532	23/52	634	0.58 (0.34, 0.99)	0.044
GBP3_3708_ES	33/57	498	30/61	666	0.6 (0.36, 0.99)	0.045
NEU3_17812_AT	40/60	592	24/60	732	0.6 (0.36, 0.99)	0.045
PIANP_19930_RI	20/44	666	35/58	532	1.76 (1, 3.09)	0.045
TMEM5_22852_ES	38/60	532	26/60	738	0.6 (0.36, 0.99)	0.045
SH3YL1_52504_ES	38/60	532	26/60	666	0.6 (0.36, 0.99)	0.045
PREPL_53441_ES	23/48	691	29/49	518	1.76 (1.01, 3.07)	0.045
IL1RL1_54791_AT	34/60	518	30/60	691	0.6 (0.37, 0.99)	0.045
IL1RL1_54793_AT	30/60	691	34/60	518	1.66 (1.01, 2.73)	0.045
ATG4B_58398_AD	39/60	545	25/60	702	0.59 (0.35, 0.99)	0.045
RPS21_60075_AA	37/59	518	27/60	691	0.6 (0.36, 0.99)	0.045
FLNB_65420_ES	33/59	545	30/59	702	0.6 (0.36, 0.99)	0.045
POLR2H_67947_ES	35/59	517	29/60	702	0.6 (0.37, 0.99)	0.045
ZCCHC9_72669_RI	37/60	517	27/60	652	0.6 (0.36, 0.99)	0.045
PPP1R9A_80521_ES	24/38	476	29/64	666	0.58 (0.33, 0.99)	0.045
LONRF1_82749_AP	23/54	666	35/55	545	1.71 (1.01, 2.9)	0.045
NBPF15_7397_ES	34/59	532	29/59	691	0.6 (0.36, 1)	0.046
CEP290_23607_AP	31/51	592	25/54	702	0.58 (0.34, 1)	0.046
ABCB9_24994_AP	38/60	532	26/60	652	0.6 (0.36, 1)	0.046
FNDC3A_25872_AP	25/59	732	37/59	593	1.7 (1, 2.87)	0.046
MYO9A_31489_ES	34/51	518	23/54	702	0.58 (0.34, 1)	0.046
GRAPL_39690_AT	36/60	603	28/60	634	0.6 (0.37, 1)	0.046
GRAPL_39691_AT	28/60	634	36/60	603	1.66 (1, 2.74)	0.046
SLMAP_65394_ES	33/57	518	30/62	691	0.6 (0.36, 1)	0.046
CD96_66049_AT	39/60	592	25/60	702	0.6 (0.36, 1)	0.046
PLEKHA8_79104_AT	38/60	592	26/60	702	0.59 (0.36, 1)	0.046
CYP3A5_80708_AT	37/60	592	27/60	691	0.59 (0.35, 1)	0.046
CYP3A5_80710_AT	27/60	691	37/60	592	1.69 (1, 2.84)	0.046
ZCWPW1_80945_ES	36/59	518	28/60	652	0.6 (0.36, 1)	0.046
NAT1_82857_ES	32/48	532	23/49	691	0.58 (0.33, 1)	0.046
HLCS_96019_ME	36/60	518	28/60	652	0.61 (0.37, 1)	0.046
TMEM63A_9999_AP	25/58	702	37/59	545	1.69 (1, 2.84)	0.047
ABI1_11038_ES	27/60	666	37/60	532	1.66 (1, 2.75)	0.047
CNNM2_12985_ES	36/57	518	24/58	738	0.59 (0.35, 1)	0.047
WDR11_13288_RI	39/60	592	25/60	702	0.59 (0.35, 1)	0.047
TPM1_30997_ES	27/59	702	37/60	498	1.65 (1, 2.73)	0.047
NPIPB3_34444_AP	38/60	532	26/60	702	0.6 (0.36, 1)	0.047
ATXN2L_35856_AA	35/59	517	28/59	691	0.6 (0.36, 1)	0.047
CHTF8_37256_AP	37/59	518	26/60	691	0.6 (0.36, 1)	0.047
PGS1_43872_AD	38/60	532	26/60	691	0.6 (0.36, 1)	0.047
POFUT2_60870_RI	39/59	592	24/60	702	0.6 (0.35, 1)	0.047
PLA2G6_62207_ES	33/56	593	24/56	732	0.58 (0.33, 1)	0.047
RABL2B_62927_ES	29/59	627	34/59	593	1.66 (1, 2.76)	0.047
BCL6_68079_AP	27/59	702	36/60	532	1.67 (1, 2.8)	0.047
C6orf141_76450_ES	26/60	732	38/60	592	1.65 (1, 2.73)	0.047
ADHFE1_84004_AA	36/57	592	23/57	1502	0.59 (0.35, 1)	0.047
SPIN1_86785_ES	36/59	545	27/60	732	0.6 (0.36, 1)	0.047
CCDC180_86997_AT	31/59	666	32/59	486	1.66 (1, 2.76)	0.047
RIBC1_89220_AT	26/56	732	36/61	593	1.68 (1, 2.83)	0.047
CAST_196583_ES	33/55	518	27/55	691	0.59 (0.35, 1)	0.047
MAP7D1_1756_AP	24/59	732	38/59	593	1.68 (1, 2.82)	0.048
MAP7D1_1757_AP	38/59	593	24/59	732	0.6 (0.35, 1)	0.048
GALK2_30529_ES	34/52	545	22/53	738	0.59 (0.34, 1)	0.048
TVP23B_39649_AP	26/60	691	38/60	532	1.65 (1, 2.72)	0.048
CARD14_44026_AT	38/60	592	26/60	691	0.6 (0.36, 1)	0.048
CARD14_44027_AT	26/60	691	38/60	592	1.67 (1, 2.79)	0.048
ZNF569_49515_AT	29/60	691	35/60	532	1.67 (1, 2.8)	0.048
ZNF569_49516_AT	35/60	532	29/60	691	0.6 (0.36, 1)	0.048
HNRNPA3_56126_AD	43/60	518	21/60	702	0.59 (0.35, 1)	0.048
UGT1A1_58053_AP	26/58	732	37/59	518	1.65 (1, 2.73)	0.048
ABI3BP_65935_ES	25/49	607	28/49	592	1.75 (1, 3.06)	0.048
CPSF4_80635_AA	30/60	702	34/60	532	1.66 (1, 2.74)	0.048
RAD54B_84553_AT	36/59	592	28/61	702	0.6 (0.36, 1)	0.048
ALG2_87057_ES	28/60	634	36/60	532	1.65 (1, 2.72)	0.048
TCF3_94886_ES	33/53	532	23/53	652	0.59 (0.34, 1)	0.048
EIF3C_190574_ES	26/57	732	35/58	593	1.67 (1, 2.8)	0.048
MTOR_648_AP	23/48	691	28/48	517	1.76 (1, 3.11)	0.049
MTOR_649_AP	28/48	517	23/48	691	0.57 (0.32, 1)	0.049
ARID1A_1295_AP	16/44	738	43/66	593	1.79 (0.99, 3.23)	0.049
EFCAB14_2825_ES	34/59	592	29/60	738	0.61 (0.37, 1)	0.049
TEX35_9078_AT	19/48	732	27/48	545	1.8 (0.99, 3.25)	0.049
CUL2_11226_AD	37/55	592	23/56	702	0.6 (0.35, 1)	0.049
TCF7L2_13156_ES	36/58	518	26/58	691	0.6 (0.36, 1)	0.049
NAA16_25740_ES	29/52	593	25/53	691	0.58 (0.33, 1.01)	0.049
ANKRD10_26274_ES	42/60	532	22/60	702	0.59 (0.35, 1)	0.049
ARRB2_38576_ES	36/60	592	28/60	691	0.6 (0.36, 1)	0.049
EXOC7_43568_ES	38/58	592	23/59	732	0.6 (0.35, 1)	0.049
THOP1_46623_AP	39/60	592	25/60	691	0.61 (0.37, 1)	0.049
LIPT1_54681_ES	40/59	592	22/59	634	0.6 (0.35, 1)	0.049
NGLY1_63751_AP	36/59	545	28/61	702	0.6 (0.36, 1)	0.049
RBM47_69087_AP	34/59	518	29/60	634	0.6 (0.36, 1)	0.049
RFX3_85742_AT	31/60	666	33/60	498	1.65 (1, 2.74)	0.049
COL1A1_419736_ES	26/56	614	36/57	517	1.65 (1, 2.75)	0.049

## Sheet: Table S1B RFS_related
Supplementary Table S1. Prognosis-related alternative splicing events in pancreatic ductal adenocarcinoma.
Gene_AS events	E/N (Low)	MST (Low)	E/N (High)	MST (High)	UniCoxHR (95%CI,H vs L)	Log-Rank P
TRMT13_3870_AA	28/47	390	10/47	1309	0.14 (0.06, 0.34)	<0.001
HNF1B_40545_ES	14/48	1600	29/49	486	3.18 (1.63, 6.2)	<0.001
SLMAP_65406_ES	25/51	390	19/51	872	0.31 (0.16, 0.59)	<0.001
RBPJ_68986_AD	29/47	390	11/48	1210	0.26 (0.13, 0.53)	<0.001
SNX16_84312_ES	19/49	1210	24/50	416	3.21 (1.66, 6.22)	<0.001
ZNF185_90396_AP	16/50	951	28/51	416	2.91 (1.56, 5.41)	<0.001
TPM1_115011_ES	16/58	1309	33/58	443	3.05 (1.63, 5.71)	<0.001
COL1A1_201574_ES	19/56	951	29/56	443	2.84 (1.54, 5.23)	<0.001
ANXA11_211385_ES	15/54	1309	30/54	390	3.19 (1.7, 5.99)	<0.001
ATP6V0B_2510_ES	33/60	486	17/60	1210	0.39 (0.21, 0.7)	0.001
LMO7_26065_AA	18/59	1210	31/60	513	2.72 (1.48, 5)	0.001
CDK10_38120_ES	13/53	1309	28/53	526	2.93 (1.49, 5.77)	0.001
ZNF552_52343_AD	28/53	519	15/55	1511	0.36 (0.19, 0.68)	0.001
APOL3_61996_ES	14/47	1210	21/47	486	3.27 (1.55, 6.87)	0.001
SETD5_63092_ES	15/45	872	25/46	390	2.91 (1.51, 5.59)	0.001
ZNF185_90395_AP	27/50	439	17/51	951	0.37 (0.2, 0.67)	0.001
AHDC1_90855_AA	17/51	872	28/51	443	2.93 (1.54, 5.58)	0.001
WASF3_93403_ME	16/53	872	27/53	542	2.76 (1.46, 5.23)	0.001
COL1A1_265370_ES	21/56	1210	27/56	486	2.77 (1.48, 5.16)	0.001
SPG20_25638_AP	25/56	439	22/56	872	0.4 (0.22, 0.73)	0.002
SKAP1_42189_AA	26/55	513	19/58	1210	0.4 (0.21, 0.74)	0.002
ORC4_55522_AP	19/58	951	30/61	486	2.67 (1.42, 5.04)	0.002
ORC4_55523_AP	29/59	486	20/60	951	0.38 (0.2, 0.71)	0.002
C4orf48_68544_AD	27/47	486	12/47	1511	0.33 (0.16, 0.68)	0.002
RBPJ_68985_ES	31/57	486	16/58	1210	0.39 (0.21, 0.72)	0.002
TPD52L1_77411_ES	16/54	831	31/56	390	2.54 (1.38, 4.65)	0.002
POLM_79458_ES	18/57	872	30/58	416	2.6 (1.4, 4.82)	0.002
PUM1_1450_ES	15/51	831	27/51	439	2.58 (1.36, 4.91)	0.003
CDHR1_12398_AT	11/45	NA	32/64	513	2.7 (1.36, 5.37)	0.003
EIF1AD_16961_AA	28/55	486	18/56	1309	0.41 (0.22, 0.76)	0.003
DDX11_20968_ES	15/55	951	31/55	443	2.54 (1.34, 4.79)	0.003
HMGA2_22880_AT	20/60	831	30/60	443	2.35 (1.33, 4.17)	0.003
METRN_32961_AP	13/48	1600	27/49	486	2.79 (1.39, 5.58)	0.003
GGT6_38540_ES	10/48	NA	29/48	521	2.82 (1.37, 5.82)	0.003
UBE2E1_63714_AP	18/60	872	32/60	439	2.4 (1.34, 4.32)	0.003
UBE2E1_63715_AP	32/60	439	18/60	872	0.42 (0.23, 0.75)	0.003
POPDC2_66348_AD	21/58	951	26/58	521	2.47 (1.35, 4.52)	0.003
ZSCAN9_75724_AD	25/52	486	17/53	951	0.38 (0.2, 0.74)	0.003
MROH6_85423_AP	20/58	1210	29/59	486	2.42 (1.33, 4.4)	0.003
FAM212B_4180_AP	22/43	486	16/48	1210	0.39 (0.2, 0.76)	0.004
LPAR5_19899_AP	22/56	872	27/58	486	2.44 (1.31, 4.54)	0.004
MYO5A_30660_ES	26/52	513	16/52	1309	0.39 (0.2, 0.75)	0.004
PRC1_32529_ES	28/55	486	16/55	872	0.41 (0.22, 0.76)	0.004
ZFHX3_37558_AP	29/57	513	19/58	951	0.43 (0.24, 0.78)	0.004
CCDC124_48385_AP	27/59	443	23/61	872	0.43 (0.24, 0.78)	0.004
TMEM143_50747_ES	27/48	486	13/48	1210	0.39 (0.2, 0.76)	0.004
DAW1_57834_ES	24/44	486	20/58	951	0.41 (0.22, 0.76)	0.004
GUCY1A3_70920_AP	24/54	486	22/55	872	0.39 (0.2, 0.75)	0.004
MROH6_85424_AP	28/58	486	21/59	951	0.43 (0.24, 0.77)	0.004
SERPINA1_29123_AA	23/59	872	27/60	521	2.27 (1.27, 4.06)	0.005
PPA2_70226_ES	17/33	513	19/58	951	0.39 (0.2, 0.77)	0.005
FAM126A_78946_ES	18/59	1309	31/60	519	2.27 (1.26, 4.1)	0.005
PCM1_82839_ES	28/59	513	20/59	1210	0.45 (0.25, 0.8)	0.005
PTK2_85287_AP	19/59	872	30/60	521	2.26 (1.27, 4.05)	0.005
FAM212B_4181_AP	14/45	1210	24/46	519	2.46 (1.26, 4.79)	0.006
NFKB2_12946_AP	17/60	1511	33/60	519	2.23 (1.24, 4.03)	0.006
NFKB2_12947_AP	33/60	519	17/60	1511	0.45 (0.25, 0.81)	0.006
HMGA2_22877_AT	33/60	521	17/60	1210	0.45 (0.25, 0.81)	0.006
ZFHX3_37557_AP	19/57	951	29/58	513	2.23 (1.24, 4)	0.006
TOM1L1_42556_ES	26/47	416	14/48	1309	0.41 (0.21, 0.79)	0.006
MYO9B_48232_ES	18/59	872	31/59	439	2.22 (1.24, 3.98)	0.006
SLMAP_65389_AP	24/50	416	17/50	951	0.42 (0.22, 0.79)	0.006
PPA2_70233_ES	21/40	486	25/74	872	0.45 (0.25, 0.81)	0.006
ERBB2IP_72261_ES	27/58	519	20/58	951	0.45 (0.25, 0.8)	0.006
MAST4_72278_AP	29/59	443	21/60	951	0.45 (0.25, 0.81)	0.006
REPIN1_82247_ES	13/44	1600	21/45	443	2.66 (1.3, 5.45)	0.006
FAM86B1_82681_AD	23/56	763	26/56	390	2.2 (1.23, 3.91)	0.006
MRPL55_10122_ES	28/55	513	18/55	872	0.42 (0.22, 0.8)	0.007
PDZD7_12864_AT	19/60	1210	31/60	519	2.16 (1.22, 3.84)	0.007
CTNND1_15942_ES	27/54	486	18/54	951	0.44 (0.24, 0.81)	0.007
SSH1_24258_ES	23/50	439	20/53	831	0.43 (0.23, 0.81)	0.007
MVK_24338_ES	16/54	1210	27/55	521	2.3 (1.23, 4.29)	0.007
DLGAP5_27620_ES	18/57	1210	31/57	443	2.21 (1.23, 3.97)	0.007
METRN_32960_AP	26/48	486	14/49	1600	0.4 (0.2, 0.8)	0.007
BFAR_34095_ES	27/59	443	22/59	872	0.45 (0.24, 0.81)	0.007
HM13_58889_AD	31/60	513	19/60	951	0.46 (0.26, 0.81)	0.007
C2CD2_60691_AP	17/48	831	26/51	521	2.33 (1.23, 4.39)	0.007
NDUFAF6_84599_AD	16/49	872	22/49	526	2.44 (1.26, 4.75)	0.007
LY6E_85380_ES	15/56	831	30/56	486	2.3 (1.24, 4.28)	0.007
TRIM5_14072_RI	19/59	1309	30/59	513	2.2 (1.22, 3.96)	0.008
OS9_22712_ES	14/52	951	26/52	519	2.38 (1.23, 4.58)	0.008
EMC9_26855_AA	28/55	519	19/58	872	0.44 (0.24, 0.82)	0.008
RAB15_27923_AD	26/55	513	20/55	951	0.45 (0.24, 0.82)	0.008
TLE6_46632_AT	19/57	951	30/58	526	2.18 (1.2, 3.96)	0.008
FAM47E_69609_ES	30/58	486	18/58	1309	0.46 (0.25, 0.82)	0.008
IL20RA_77926_AP	20/57	951	28/58	486	2.26 (1.22, 4.18)	0.008
MRPL55_10105_ES	25/49	486	20/49	951	0.45 (0.24, 0.83)	0.009
PDZD7_12862_AT	30/60	519	20/60	1210	0.47 (0.26, 0.83)	0.009
C1QTNF1_43985_AP	18/60	1309	32/60	519	2.2 (1.2, 4.05)	0.009
ZNF283_50252_ES	14/47	872	26/48	443	2.33 (1.21, 4.48)	0.009
ELMOD3_54206_ES	30/59	513	19/60	872	0.47 (0.26, 0.84)	0.009
SLC29A1_76360_AA	23/47	486	17/54	831	0.44 (0.23, 0.83)	0.009
EPB41L2_77578_ES	17/31	486	20/65	831	0.42 (0.22, 0.82)	0.009
PLAGL1_77994_AP	28/57	521	19/57	1309	0.43 (0.23, 0.83)	0.009
SEC16A_88177_ES	18/48	831	23/49	526	2.34 (1.22, 4.49)	0.009
RPRD2_7472_ES	27/56	513	18/56	951	0.45 (0.24, 0.84)	0.01
ATG13_15595_ES	17/46	763	24/47	486	2.39 (1.21, 4.71)	0.01
ADPRHL1_26374_AP	22/50	443	21/51	831	0.45 (0.24, 0.84)	0.01
ADPRHL1_26375_AP	20/50	951	23/51	443	2.23 (1.19, 4.17)	0.01
YWHAE_38300_ES	15/49	951	25/50	526	2.31 (1.2, 4.45)	0.01
KLK6_51252_AP	29/56	519	17/57	872	0.45 (0.24, 0.84)	0.01
NCALD_84754_AP	15/52	872	27/52	519	2.25 (1.19, 4.25)	0.01
IRF7_13715_ES	29/60	486	21/60	831	0.49 (0.28, 0.86)	0.011
PRR13_22035_AA	21/56	831	27/56	519	2.1 (1.17, 3.77)	0.011
TPM1_31003_ES	27/55	513	19/55	872	0.46 (0.25, 0.85)	0.011
FHL2_54818_AP	30/56	486	17/56	1210	0.46 (0.25, 0.85)	0.011
PLAGL1_77991_AP	16/57	1210	31/57	519	2.19 (1.18, 4.08)	0.011
ARHGEF10_82562_ES	28/52	513	17/55	1210	0.46 (0.25, 0.85)	0.011
RPS20_83890_RI	25/58	486	23/60	951	0.46 (0.25, 0.85)	0.011
EEF1D_98098_ME	12/47	1511	25/47	519	2.39 (1.2, 4.76)	0.011
COL1A1_257037_ES	16/54	951	30/54	486	2.18 (1.18, 4.01)	0.011
CASP7_13168_AP	29/59	519	21/60	1210	0.49 (0.27, 0.86)	0.012
WDR90_32928_AP	29/59	486	20/59	951	0.48 (0.27, 0.86)	0.012
WDR90_32929_AP	20/59	951	29/59	486	2.06 (1.16, 3.68)	0.012
DMPK_50523_ES	20/57	872	29/57	486	2.07 (1.16, 3.68)	0.012
BDH1_68301_ES	16/52	831	27/53	390	2.19 (1.17, 4.09)	0.012
NNT_71963_AP	28/58	513	19/59	872	0.46 (0.25, 0.86)	0.012
MAP3K7_77020_ES	19/59	1210	30/60	513	2.08 (1.16, 3.71)	0.012
ABCB5_78911_AT	19/60	1210	31/60	526	2.07 (1.16, 3.69)	0.012
ZNF92_79851_ES	18/52	831	26/52	519	2.19 (1.17, 4.08)	0.012
GNE_86336_AP	26/55	486	20/55	872	0.47 (0.26, 0.86)	0.012
GNE_86337_AP	20/55	872	26/55	486	2.14 (1.17, 3.92)	0.012
IL18BP_17503_AD	19/56	872	28/57	513	2.08 (1.16, 3.73)	0.013
PCDH9_26031_AT	20/60	951	30/60	519	2.05 (1.15, 3.63)	0.013
PCDH9_26032_AT	30/60	519	20/60	951	0.49 (0.28, 0.87)	0.013
REC8_26881_RI	16/51	951	25/51	513	2.18 (1.16, 4.1)	0.013
PPP1R14D_30053_ES	17/54	1210	27/54	519	2.13 (1.15, 3.95)	0.013
LUC7L_32848_ES	31/60	521	19/60	1210	0.49 (0.27, 0.87)	0.013
SPHK1_43581_AP	31/59	513	19/60	951	0.48 (0.27, 0.87)	0.013
CCDC124_48386_AP	22/59	831	28/61	486	2.05 (1.15, 3.65)	0.013
TIMMDC1_66313_ES	32/57	519	16/58	1210	0.47 (0.26, 0.87)	0.013
SNCA_69932_AD	25/49	513	17/51	872	0.46 (0.25, 0.86)	0.013
RGN_88902_ES	27/56	513	17/57	1210	0.47 (0.26, 0.87)	0.013
DNASE1L1_90574_AP	20/60	1210	30/60	521	2.1 (1.15, 3.82)	0.013
NBPF10_7271_ES	17/52	872	25/53	521	2.16 (1.15, 4.08)	0.014
C4BPB_9626_AA	25/50	486	18/51	831	0.47 (0.25, 0.87)	0.014
KDM2A_17151_AP	31/59	519	18/60	1210	0.49 (0.27, 0.87)	0.014
KDM2A_17152_AP	18/59	1210	31/60	519	2.05 (1.14, 3.68)	0.014
SCAMP5_31818_AP	26/51	521	15/52	1511	0.45 (0.24, 0.87)	0.014
C1QTNF1_43983_AP	31/60	521	19/60	1309	0.48 (0.26, 0.87)	0.014
PDE4A_47521_AP	26/45	416	16/46	763	0.46 (0.25, 0.87)	0.014
PPP1R26_88108_AP	17/56	1511	29/57	526	2.17 (1.15, 4.08)	0.014
MTCP1_90671_AP	16/30	371	23/67	831	0.45 (0.23, 0.87)	0.014
NCDN_1729_RI	30/59	521	18/59	1309	0.48 (0.27, 0.88)	0.015
S100A1_7741_AA	22/59	831	28/61	486	2.02 (1.14, 3.59)	0.015
MARK2_16538_ES	19/55	951	28/56	513	2.07 (1.14, 3.74)	0.015
MYO5A_30661_ES	22/49	526	17/49	1210	0.46 (0.24, 0.87)	0.015
TRIM16L_39631_AP	23/52	519	19/53	951	0.46 (0.25, 0.87)	0.015
43345_58372_ES	20/59	872	28/59	542	2.08 (1.14, 3.8)	0.015
SLC10A7_70775_ES	25/57	519	22/57	1210	0.47 (0.26, 0.88)	0.015
NNT_71964_AP	19/58	872	28/59	513	2.12 (1.14, 3.92)	0.015
ARMCX4_89654_ES	15/43	872	21/43	375	2.3 (1.15, 4.59)	0.015
LPAR5_19900_AP	25/56	486	24/58	872	0.48 (0.26, 0.88)	0.016
NCOR2_25143_AD	18/60	1210	32/60	486	2.01 (1.12, 3.58)	0.016
EP400_25233_ES	20/52	763	26/53	486	2.06 (1.13, 3.75)	0.016
SCAMP5_31819_AP	15/51	951	26/52	521	2.23 (1.14, 4.37)	0.016
CAPNS1_49367_AA	25/52	526	19/52	831	0.48 (0.26, 0.88)	0.016
FAM110A_58466_AP	26/58	486	22/59	872	0.49 (0.27, 0.88)	0.016
SLC17A4_75550_AD	17/51	951	26/52	521	2.1 (1.13, 3.9)	0.016
DMTF1_80299_AA	28/56	526	19/58	1210	0.49 (0.27, 0.88)	0.016
ZNF783_82188_AD	22/47	439	17/47	951	0.43 (0.21, 0.87)	0.016
ROR2_86825_AP	18/51	763	27/54	513	2.06 (1.13, 3.76)	0.016
MSL3_88484_AP	17/59	872	31/59	513	2.05 (1.13, 3.71)	0.016
RBM41_89818_ES	26/55	443	22/59	763	0.48 (0.26, 0.88)	0.016
EFEMP1_99858_ES	13/53	951	30/54	519	2.19 (1.14, 4.2)	0.016
MRPL55_10166_ES	27/60	521	23/60	872	0.5 (0.28, 0.9)	0.017
IDE_12535_ES	24/55	542	20/56	1210	0.46 (0.24, 0.88)	0.017
CASP7_13166_AP	22/59	1210	28/60	521	2.05 (1.13, 3.74)	0.017
MRPL48_17723_ES	27/58	519	22/60	1210	0.49 (0.27, 0.89)	0.017
MSI2_42618_AA	19/57	831	29/58	513	2.03 (1.12, 3.67)	0.017
PIP5K1C_46724_ES	32/58	519	16/59	1210	0.49 (0.27, 0.89)	0.017
TATDN2_63313_AD	29/60	486	21/60	951	0.5 (0.28, 0.89)	0.017
LAMB1_81387_AP	27/58	486	20/58	872	0.5 (0.28, 0.89)	0.017
LAMB1_81388_AP	20/58	872	27/58	486	2.02 (1.12, 3.63)	0.017
S100A13_7731_AP	19/60	831	31/60	519	1.98 (1.11, 3.51)	0.018
SLC25A29_29260_ES	28/54	513	19/55	951	0.49 (0.27, 0.9)	0.018
ZC3H7A_34035_AP	19/59	951	30/60	519	2.02 (1.11, 3.67)	0.018
TMEM159_34427_ES	31/59	519	19/60	831	0.5 (0.28, 0.9)	0.018
RAD51D_40263_ES	27/50	519	13/50	NA	0.46 (0.24, 0.89)	0.018
FHOD3_45260_ES	28/48	486	15/49	763	0.48 (0.25, 0.89)	0.018
RANBP3_46967_ES	30/60	519	20/60	951	0.5 (0.28, 0.9)	0.018
ST6GAL2_54866_AT	29/60	486	21/60	872	0.51 (0.29, 0.9)	0.018
ST6GAL2_54867_AT	21/60	872	29/60	486	1.97 (1.11, 3.48)	0.018
BCAT1_20754_AP	26/53	513	20/54	763	0.5 (0.28, 0.9)	0.019
TLE6_46631_AT	29/57	526	20/58	951	0.5 (0.28, 0.9)	0.019
R3HDM1_55444_ES	25/47	416	17/47	872	0.48 (0.26, 0.9)	0.019
IL20RA_77925_AP	27/57	486	21/58	951	0.49 (0.26, 0.9)	0.019
FZD6_84796_AP	20/58	1210	28/59	513	2.02 (1.11, 3.67)	0.019
ECHDC2_3026_ME	24/50	526	21/57	951	0.5 (0.27, 0.91)	0.02
MRPL55_10157_ES	23/48	486	15/48	872	0.47 (0.24, 0.9)	0.02
DNAJB13_17749_AP	16/52	872	27/52	439	2.06 (1.11, 3.84)	0.02
AP1G1_37485_ES	19/54	831	27/55	513	2.02 (1.1, 3.69)	0.02
GALM_53268_ES	17/28	439	28/80	872	0.49 (0.27, 0.91)	0.02
NCK1_66941_AP	30/59	521	19/60	872	0.51 (0.29, 0.91)	0.02
MYO10_71601_AP	21/59	951	29/59	513	1.96 (1.1, 3.49)	0.02
SNTB1_85026_AP	18/58	763	31/59	486	2.04 (1.11, 3.75)	0.02
SMUG1_22138_ES	17/59	1600	32/59	526	1.98 (1.1, 3.58)	0.021
DCTN2_22644_ES	31/60	521	19/60	1600	0.51 (0.28, 0.91)	0.021
FOXP1_65608_ES	31/60	521	19/60	1210	0.51 (0.29, 0.91)	0.021
TMEM62_93660_ES	25/49	486	15/49	1309	0.47 (0.25, 0.91)	0.021
LMO7_26061_AP	20/51	951	25/53	519	2.04 (1.09, 3.82)	0.022
PARP6_31526_ES	20/60	831	30/60	486	1.98 (1.09, 3.6)	0.022
ALG10B_21067_AT	20/60	951	30/60	513	1.92 (1.08, 3.39)	0.023
ALG10B_21068_AT	30/60	513	20/60	951	0.52 (0.29, 0.92)	0.023
NFATC4_26991_RI	23/60	763	27/60	443	1.9 (1.08, 3.32)	0.023
NDEL1_39189_ES	22/60	831	28/60	521	1.9 (1.08, 3.34)	0.023
CEP63_66874_AP	30/59	513	19/60	831	0.52 (0.29, 0.92)	0.023
SNTB1_85025_AP	30/58	486	19/59	763	0.51 (0.28, 0.92)	0.023
LY6E_85381_ES	16/50	831	23/51	486	2.08 (1.09, 3.98)	0.023
SPATA6_2920_AD	16/56	1210	30/56	519	1.99 (1.08, 3.65)	0.024
FAM86C1_17444_AA	24/47	513	17/49	872	0.48 (0.25, 0.92)	0.024
C17orf62_44335_AP	22/60	951	28/60	486	1.94 (1.08, 3.47)	0.024
FBLN2_63511_ES	32/60	519	18/60	1210	0.52 (0.29, 0.93)	0.024
PBRM1_65239_ES	23/55	519	21/56	831	0.49 (0.26, 0.92)	0.024
RUFY3_69445_AP	28/59	513	20/59	872	0.52 (0.29, 0.92)	0.024
PPIP5K2_72917_ES	19/55	831	28/58	513	1.94 (1.08, 3.5)	0.024
P4HA2_73259_AA	20/58	872	27/59	513	1.93 (1.08, 3.44)	0.024
AP1S2_88569_AT	19/60	872	31/60	513	1.91 (1.08, 3.38)	0.024
AP1S2_88571_AT	31/60	513	19/60	872	0.52 (0.3, 0.93)	0.024
COX14_101733_ME	17/53	872	28/53	443	1.98 (1.08, 3.64)	0.024
SVIL_11116_ES	29/58	519	18/58	1210	0.52 (0.29, 0.93)	0.025
IL18BP_17496_RI	18/52	1210	25/52	513	1.99 (1.08, 3.68)	0.025
KCTD10_24296_AA	18/57	763	30/57	513	1.93 (1.07, 3.47)	0.025
ING1_26267_AP	26/59	521	23/60	872	0.51 (0.28, 0.93)	0.025
ABCD4_28377_ES	18/55	951	28/56	513	1.97 (1.08, 3.59)	0.025
IQCK_34337_ES	13/48	831	22/48	486	2.17 (1.09, 4.34)	0.025
MVD_38010_ES	31/60	519	19/60	951	0.52 (0.29, 0.93)	0.025
DERL2_38704_ES	26/54	519	19/54	831	0.51 (0.28, 0.93)	0.025
KCNAB3_39072_ES	20/46	831	21/49	513	2.09 (1.08, 4.04)	0.025
ZNF559_47284_ES	27/56	519	18/56	951	0.51 (0.28, 0.93)	0.025
MTIF2_53607_ES	27/60	519	23/60	831	0.52 (0.29, 0.93)	0.025
FAM110A_58467_AP	22/58	872	26/59	521	1.96 (1.08, 3.56)	0.025
ANKRD54_62163_AP	32/60	526	18/60	1210	0.52 (0.29, 0.93)	0.025
PCBP4_65135_ES	23/46	513	14/46	1309	0.47 (0.24, 0.92)	0.025
SMN1_72422_AA	29/60	519	21/60	1210	0.53 (0.3, 0.93)	0.025
PLEKHA8_79105_AT	20/60	1511	30/60	519	1.94 (1.07, 3.51)	0.025
COL1A1_402941_ES	18/56	951	29/57	486	1.95 (1.08, 3.52)	0.025
TMEM216_16189_AA	8/28	1511	42/92	521	2.34 (1.09, 5.03)	0.026
ZBTB25_27887_ES	13/43	1309	37/74	519	2.03 (1.07, 3.83)	0.026
TEX9_30759_AT	22/60	831	28/60	521	1.9 (1.07, 3.37)	0.026
HSF4_36944_AA	19/57	831	28/57	486	1.95 (1.07, 3.53)	0.026
CELF5_46671_RI	6/9	371	44/101	593	0.38 (0.16, 0.92)	0.026
CAPN10_58288_ES	12/38	831	27/50	439	2.13 (1.08, 4.23)	0.026
THUMPD3_63082_AD	17/58	951	30/59	519	1.97 (1.08, 3.62)	0.026
TCAIM_64355_AP	20/59	1210	28/59	521	1.92 (1.07, 3.43)	0.026
TCAIM_64356_AP	28/59	521	20/59	1210	0.52 (0.29, 0.93)	0.026
C3orf18_65062_AP	28/57	521	20/57	951	0.52 (0.29, 0.93)	0.026
AFAP1_68741_ES	28/57	521	21/58	831	0.53 (0.3, 0.93)	0.026
DROSHA_71627_ES	30/57	521	17/58	1210	0.51 (0.28, 0.93)	0.026
RMND5B_74836_ES	14/50	1600	24/50	526	2.14 (1.08, 4.23)	0.026
ACSL4_89870_AA	18/45	513	19/46	831	0.46 (0.22, 0.92)	0.026
LRRC23_20009_AD	26/53	519	19/53	831	0.51 (0.28, 0.93)	0.027
ZNF260_49390_ES	28/59	542	21/60	1309	0.51 (0.28, 0.94)	0.027
VPS54_53762_AP	21/57	951	26/58	542	1.96 (1.07, 3.6)	0.027
CPNE1_59185_ES	19/58	872	29/58	486	1.92 (1.07, 3.45)	0.027
POFUT2_60872_AD	28/60	519	22/60	831	0.52 (0.29, 0.94)	0.027
DIAPH1_73806_ES	20/54	831	26/54	519	1.93 (1.07, 3.48)	0.027
MKLN1_81814_AP	21/57	872	28/58	443	1.89 (1.06, 3.35)	0.027
CDC14B_86977_ME	21/58	1309	27/59	526	1.95 (1.07, 3.56)	0.027
S100A6_119889_AA	29/57	486	18/58	831	0.52 (0.29, 0.94)	0.027
CSDE1_4334_ES	22/51	526	19/51	831	0.49 (0.26, 0.94)	0.028
TM9SF1_26897_RI	20/39	390	23/65	763	0.51 (0.28, 0.94)	0.028
DECR2_32888_ES	22/56	951	24/57	519	1.91 (1.06, 3.45)	0.028
C4orf22_69680_AT	17/32	519	27/76	763	0.51 (0.27, 0.94)	0.028
C8orf34_84100_AT	29/59	521	21/61	872	0.53 (0.3, 0.94)	0.028
FZD6_84795_AP	27/58	513	21/59	1210	0.52 (0.29, 0.94)	0.028
SEC16A_88176_ES	23/60	763	27/60	519	1.87 (1.06, 3.31)	0.028
SMG7_9184_ES	29/53	513	14/53	872	0.5 (0.26, 0.94)	0.029
PRR13_22039_AA	18/52	872	25/53	519	1.95 (1.06, 3.59)	0.029
EVL_29239_AP	19/60	872	31/60	519	1.88 (1.06, 3.34)	0.029
PIGQ_32904_ES	27/59	519	22/60	951	0.53 (0.3, 0.94)	0.029
RBCK1_58450_AT	20/60	951	30/60	519	1.87 (1.06, 3.31)	0.029
RBCK1_58451_AT	30/60	519	20/60	951	0.53 (0.3, 0.95)	0.029
PACRGL_68882_ES	28/58	519	19/58	951	0.52 (0.29, 0.94)	0.029
ARHGAP26_73876_AD	21/58	831	28/59	439	1.86 (1.05, 3.29)	0.029
ZNF7_85667_ES	22/50	513	21/50	831	0.5 (0.27, 0.94)	0.029
AQP7_86108_RI	20/58	872	27/59	521	1.9 (1.06, 3.42)	0.029
COL1A1_266691_ES	23/56	872	25/57	513	1.97 (1.06, 3.66)	0.029
EIF1AD_16975_ES	15/49	763	27/50	513	1.99 (1.06, 3.76)	0.03
TLE2_46651_ES	24/47	390	21/63	951	0.52 (0.29, 0.95)	0.03
SLC13A3_59696_AT	20/60	872	30/60	513	1.87 (1.05, 3.3)	0.03
KANK1_85711_AP	26/52	443	17/53	763	0.51 (0.28, 0.95)	0.03
COL1A1_278149_ES	17/54	951	29/54	513	1.93 (1.06, 3.52)	0.03
SH3PXD2A_13023_AP	31/55	519	14/55	1309	0.5 (0.27, 0.95)	0.031
LMO7_26060_AP	24/51	519	21/53	951	0.51 (0.28, 0.95)	0.031
TMEM107_39130_ES	18/52	763	25/53	519	1.94 (1.05, 3.57)	0.031
SKA2_42744_ES	24/52	513	19/53	1210	0.51 (0.28, 0.95)	0.031
CHEK2_61529_ES	30/57	519	17/58	1210	0.52 (0.29, 0.95)	0.031
BRD9_71459_ES	28/55	519	19/58	1210	0.53 (0.29, 0.95)	0.031
TAF6_80895_AP	21/60	831	29/60	521	1.89 (1.05, 3.4)	0.031
TMEM66_83269_ES	23/47	443	17/48	763	0.5 (0.26, 0.95)	0.031
NBEAL2_96342_ES	25/52	542	19/53	763	0.51 (0.27, 0.95)	0.031
RERE_543_AP	16/56	872	31/56	486	1.92 (1.05, 3.51)	0.032
OAZ3_7651_AP	28/60	513	22/60	831	0.54 (0.31, 0.96)	0.032
PHC1_20215_AA	19/53	951	24/54	486	1.93 (1.05, 3.56)	0.032
C17orf62_44345_ES	21/49	443	17/49	1210	0.5 (0.26, 0.95)	0.032
NFIX_47900_AP	24/55	519	21/55	831	0.52 (0.29, 0.96)	0.032
NTF4_50880_AT	21/57	872	27/58	519	1.9 (1.05, 3.45)	0.032
FAM228B_52815_ES	22/60	831	28/60	443	1.85 (1.05, 3.26)	0.032
TCAIM_64358_AT	27/60	513	23/60	872	0.54 (0.3, 0.95)	0.032
TCAIM_64359_AT	23/60	872	27/60	513	1.86 (1.05, 3.31)	0.032
KDM5C_89196_ES	27/59	519	22/60	951	0.53 (0.3, 0.95)	0.032
SCMH1_2053_ES	31/58	521	18/59	1210	0.53 (0.3, 0.96)	0.033
TTLL5_28522_AA	16/54	1309	33/65	513	1.9 (1.04, 3.47)	0.033
RBM39_59248_ME	22/46	521	28/74	763	0.54 (0.31, 0.96)	0.033
STXBP5L_66385_AT	10/28	1511	30/70	526	2.21 (1.05, 4.65)	0.033
C5orf22_71633_ES	29/58	526	18/59	951	0.53 (0.29, 0.96)	0.033
GPR126_77966_ES	19/49	831	23/49	486	1.96 (1.04, 3.68)	0.033
POLM_79445_RI	23/59	831	26/59	443	1.83 (1.04, 3.22)	0.033
ABI1_11048_ES	29/59	486	20/60	951	0.54 (0.3, 0.96)	0.034
QSER1_14864_AP	21/59	951	29/60	519	1.88 (1.04, 3.39)	0.034
DPY19L2_22846_AP	17/59	1210	32/60	526	1.89 (1.04, 3.43)	0.034
HOMEZ_26723_AP	28/59	519	21/60	872	0.54 (0.31, 0.96)	0.034
B3GNTL1_44428_AT	28/60	519	22/60	951	0.53 (0.29, 0.96)	0.034
MYO9B_48231_AD	17/48	1309	24/51	521	2.04 (1.04, 4.01)	0.034
UGT1A1_58052_AP	20/58	872	29/59	521	1.84 (1.04, 3.27)	0.034
SULF2_59730_AD	17/58	831	32/59	519	1.88 (1.04, 3.41)	0.034
CPSF4_80637_ES	29/60	521	21/60	951	0.54 (0.31, 0.96)	0.034
SYBU_84918_ES	26/53	542	17/54	872	0.52 (0.28, 0.96)	0.034
UBAP1_86154_ES	28/59	519	21/60	1210	0.53 (0.29, 0.96)	0.034
SRRM1_1128_ES	28/59	526	21/60	951	0.53 (0.29, 0.96)	0.035
MRPL55_10094_AD	22/60	872	28/60	521	1.83 (1.03, 3.24)	0.035
CREM_11264_ES	21/59	1210	28/60	521	1.83 (1.03, 3.25)	0.035
SLC24A1_31234_ES	26/56	542	20/56	1309	0.53 (0.29, 0.96)	0.035
C16orf13_32922_ES	27/50	521	16/50	1511	0.52 (0.28, 0.96)	0.035
BIN1_55202_ES	28/59	519	22/61	872	0.55 (0.31, 0.96)	0.035
STRADB_56840_AA	29/58	542	18/59	951	0.52 (0.28, 0.97)	0.035
TCF7_73350_ES	28/54	513	18/55	1210	0.53 (0.29, 0.96)	0.035
CHN2_79083_AP	18/54	872	25/54	443	1.92 (1.04, 3.56)	0.035
PLEKHA8_79104_AT	29/60	519	21/60	763	0.54 (0.3, 0.96)	0.035
POLM_79449_AD	28/59	519	22/60	831	0.55 (0.31, 0.97)	0.035
NEIL2_82633_ES	20/58	763	30/61	519	1.87 (1.03, 3.39)	0.035
ROR2_86826_AP	25/51	519	20/54	763	0.54 (0.3, 0.97)	0.035
GAPVD1_87568_ES	15/50	831	24/52	593	1.98 (1.04, 3.8)	0.035
PFDN5_100581_AA	23/47	526	14/47	1210	0.49 (0.25, 0.96)	0.035
TRMT13_3871_ES	22/49	443	16/49	872	0.51 (0.27, 0.97)	0.036
SPHK1_43583_AP	20/58	831	30/61	519	1.85 (1.03, 3.32)	0.036
FCGRT_50968_ES	21/46	416	19/47	620	0.51 (0.27, 0.97)	0.036
SLMAP_65390_AP	16/50	951	25/50	486	1.95 (1.03, 3.67)	0.036
FAM149A_71398_AP	19/54	872	27/55	521	1.87 (1.03, 3.37)	0.036
RAD17_72352_AP	19/57	872	28/58	521	1.86 (1.03, 3.35)	0.036
RNF216_78675_AA	26/57	519	20/58	763	0.53 (0.29, 0.97)	0.036
COA1_79337_RI	6/19	NA	36/84	513	2.46 (1.03, 5.88)	0.036
ZNF707_85488_ES	14/49	951	25/50	542	2 (1.03, 3.86)	0.036
ARHGAP6_88474_AP	25/52	513	18/52	831	0.51 (0.27, 0.97)	0.036
SLC25A29_29257_AA	27/57	519	21/58	763	0.54 (0.3, 0.97)	0.037
CORO7_33668_RI	19/54	1210	26/55	519	1.87 (1.03, 3.4)	0.037
TRIM16L_39629_AP	17/50	1210	25/55	542	1.95 (1.03, 3.7)	0.037
BAIAP2_44095_ES	20/60	951	30/60	443	1.82 (1.03, 3.23)	0.037
PPM1K_69887_ES	31/59	519	17/59	951	0.54 (0.3, 0.97)	0.037
POMT1_87955_ES	16/56	951	30/57	521	1.89 (1.03, 3.49)	0.037
ANKMY1_58252_AT	27/60	519	23/60	763	0.55 (0.31, 0.97)	0.038
THOC5_61606_AP	26/59	521	22/59	872	0.54 (0.3, 0.97)	0.038
THOC5_61607_AP	22/59	872	26/59	521	1.84 (1.03, 3.31)	0.038
IL17RE_63242_AA	26/50	486	18/51	951	0.51 (0.27, 0.98)	0.038
INTS12_70249_ES	21/59	763	28/59	521	1.83 (1.02, 3.27)	0.038
MTFR1L_1210_AA	26/53	486	18/54	872	0.53 (0.29, 0.98)	0.039
DYRK2_22919_ES	28/59	519	21/60	763	0.55 (0.31, 0.98)	0.039
SPG20_25639_AP	23/56	831	24/56	443	1.82 (1.02, 3.25)	0.039
SERPINA1_29117_ES	26/49	371	18/50	763	0.53 (0.29, 0.98)	0.039
CAPN3_30149_AP	26/59	513	23/60	831	0.55 (0.31, 0.98)	0.039
SHF_30412_AD	25/55	593	20/55	951	0.52 (0.28, 0.98)	0.039
TPM1_30987_AD	22/59	872	28/61	486	1.8 (1.02, 3.17)	0.039
PRC1_32530_ES	31/58	486	19/59	872	0.55 (0.31, 0.98)	0.039
CCDC40_44016_AT	23/60	831	27/60	443	1.8 (1.02, 3.15)	0.039
MBD1_45512_AA	25/58	513	21/58	831	0.54 (0.29, 0.98)	0.039
TRERF1_76176_ES	22/52	831	23/52	416	1.87 (1.02, 3.43)	0.039
ZNF655_80690_ES	22/60	763	28/60	526	1.81 (1.02, 3.19)	0.039
EXD3_88296_AT	25/60	526	25/60	831	0.54 (0.3, 0.98)	0.039
MUC1_8016_AA	21/51	831	24/52	526	1.88 (1.02, 3.49)	0.04
TRDMT1_10883_AT	25/60	513	25/60	872	0.56 (0.31, 0.98)	0.04
TRDMT1_10884_AT	25/60	872	25/60	513	1.8 (1.02, 3.18)	0.04
MARK2_16540_ES	21/58	872	27/59	513	1.82 (1.02, 3.25)	0.04
P2RY6_17683_AP	19/58	1210	30/59	521	1.82 (1.02, 3.25)	0.04
IL10RA_18956_ES	18/52	831	23/53	526	1.9 (1.02, 3.53)	0.04
CHEK1_19307_AP	30/60	519	20/60	872	0.56 (0.32, 0.98)	0.04
CHEK1_19309_AP	20/60	872	30/60	519	1.8 (1.02, 3.17)	0.04
ARHGAP9_22583_AP	20/57	872	27/58	519	1.86 (1.02, 3.41)	0.04
MPI_31783_ES	18/54	831	25/54	513	1.89 (1.02, 3.51)	0.04
TEAD2_50921_ES	21/59	831	28/60	519	1.8 (1.02, 3.18)	0.04
ZMYND8_59714_AD	24/59	872	25/60	526	1.84 (1.02, 3.33)	0.04
DAGLB_78725_AD	22/60	831	28/60	513	1.79 (1.02, 3.16)	0.04
TRIQK_84490_ES	25/54	521	21/55	763	0.54 (0.3, 0.98)	0.04
NEU3_17812_AT	30/60	519	20/60	763	0.56 (0.31, 0.98)	0.041
PIWIL4_18365_ES	22/52	513	19/53	951	0.53 (0.28, 0.98)	0.041
CCDC77_19598_AP	22/48	542	16/48	951	0.5 (0.26, 0.98)	0.041
CCDC77_19599_AP	16/48	951	22/48	542	1.98 (1.02, 3.86)	0.041
USP15_22830_ES	27/58	443	20/58	831	0.55 (0.31, 0.98)	0.041
APPL2_24127_AP	29/59	519	20/60	951	0.55 (0.3, 0.99)	0.041
ATXN2_24515_ES	27/58	526	19/58	872	0.55 (0.3, 0.98)	0.041
NUMB_28294_ES	20/58	872	27/59	526	1.83 (1.02, 3.28)	0.041
MYO9A_31489_ES	27/51	486	17/54	763	0.53 (0.29, 0.98)	0.041
IL16_32202_AA	24/51	443	18/51	831	0.53 (0.29, 0.98)	0.041
MTHFSD_37920_ES	22/57	831	26/58	513	1.81 (1.02, 3.23)	0.041
ZNF232_38656_RI	29/58	519	19/59	831	0.55 (0.31, 0.98)	0.041
TCF4_45610_AP	28/60	519	22/60	763	0.55 (0.31, 0.98)	0.041
ADNP_59788_AP	19/58	1210	29/58	521	1.87 (1.02, 3.45)	0.041
PRSS16_75684_ES	15/48	872	23/48	486	1.96 (1.02, 3.77)	0.041
NEK6_87528_AP	29/59	521	20/60	872	0.55 (0.31, 0.98)	0.041
C1orf159_20_AA	22/56	763	24/57	513	1.83 (1.01, 3.31)	0.042
GJA9_1856_AP	19/51	872	22/52	542	1.93 (1.01, 3.67)	0.042
ANGEL2_9775_AP	20/60	763	30/60	521	1.81 (1.01, 3.22)	0.042
ANGEL2_9776_AP	30/60	521	20/60	763	0.55 (0.31, 0.99)	0.042
CREM_11238_AT	29/60	486	21/60	831	0.56 (0.32, 0.99)	0.042
CD44_15058_ES	20/53	831	25/53	513	1.83 (1.01, 3.32)	0.042
RAPGEF3_21349_AP	28/57	542	18/57	1309	0.53 (0.29, 0.99)	0.042
HAUS2_30189_ES	23/59	831	26/59	513	1.83 (1.01, 3.3)	0.042
YWHAE_38298_ES	22/60	872	28/60	519	1.83 (1.01, 3.32)	0.042
ZNF223_50274_AT	27/60	521	23/60	872	0.55 (0.31, 0.99)	0.042
CLASP1_55177_ES	20/51	763	24/51	486	1.85 (1.01, 3.39)	0.042
PIGT_59569_ES	16/46	831	34/70	513	1.84 (1.01, 3.34)	0.042
SLMAP_65408_ES	27/56	526	19/57	951	0.54 (0.3, 0.99)	0.042
ARNT_7514_ES	30/58	542	18/59	1511	0.55 (0.3, 0.99)	0.043
CCT3_8239_ES	31/60	521	19/60	951	0.55 (0.3, 0.99)	0.043
MRPL55_10146_ES	27/58	526	22/59	872	0.55 (0.31, 0.99)	0.043
CDH23_12058_AT	30/60	519	20/60	620	0.56 (0.32, 0.99)	0.043
FAT3_18278_AT	20/60	872	30/60	519	1.8 (1.01, 3.22)	0.043
FAT3_18279_AT	30/60	519	20/60	872	0.55 (0.31, 0.99)	0.043
APPL2_24126_AP	20/59	951	29/60	519	1.82 (1.01, 3.3)	0.043
KDM2B_24873_AP	24/54	519	20/54	831	0.53 (0.29, 0.99)	0.043
XRCC3_29506_ES	24/51	526	17/51	831	0.52 (0.27, 0.99)	0.043
MPG_32794_AP	28/55	486	20/57	763	0.56 (0.31, 0.99)	0.043
CEP68_53782_AD	2/8	NA	47/104	542	3.97 (0.95, 16.67)	0.043
CCDC14_66493_ES	25/49	486	20/60	872	0.55 (0.3, 0.99)	0.043
DUS4L_81344_ES	14/46	763	27/47	443	1.93 (1.01, 3.7)	0.043
KIFC2_85623_RI	20/40	513	17/43	951	0.51 (0.26, 0.99)	0.043
EFCAB2_10483_ES	16/53	1511	26/53	593	1.95 (1.01, 3.77)	0.044
FMNL3_21605_ES	16/57	831	31/58	513	1.85 (1.01, 3.39)	0.044
RALGAPA1_27239_ES	21/59	763	28/59	521	1.78 (1.01, 3.14)	0.044
SPINT1_30055_AP	29/58	521	20/59	831	0.56 (0.31, 0.99)	0.044
WSB1_39835_RI	28/58	443	20/59	831	0.56 (0.31, 0.99)	0.044
HAUS3_68550_RI	26/47	513	18/54	951	0.54 (0.29, 0.99)	0.044
ZNF707_85485_ES	22/52	831	19/53	526	1.94 (1.01, 3.72)	0.044
PFDN5_93149_ES	13/45	951	20/45	513	2.03 (1, 4.11)	0.044
ARHGEF16_310_AP	27/55	519	19/56	951	0.55 (0.3, 1)	0.045
VWA5A_19218_AD	18/59	831	31/59	521	1.8 (1, 3.23)	0.045
ZC3H14_28717_ES	28/58	521	20/59	1309	0.55 (0.31, 0.99)	0.045
CDC27_42049_AA	28/54	542	20/62	831	0.56 (0.31, 0.99)	0.045
ENOSF1_44471_ES	26/55	542	21/56	620	0.54 (0.3, 0.99)	0.045
POLDIP3_62526_ES	25/55	486	23/59	593	0.55 (0.3, 0.99)	0.045
NCK1_66940_AP	19/59	872	30/60	521	1.79 (1, 3.19)	0.045
ETV1_78828_AP	25/53	486	21/54	763	0.55 (0.31, 1)	0.045
HMOX2_93852_ES	21/58	951	27/59	521	1.82 (1.01, 3.3)	0.045
CAST_196583_ES	25/55	513	19/55	1210	0.55 (0.3, 1)	0.045
AMPD3_14347_AP	18/54	1210	25/54	526	1.84 (1, 3.38)	0.046
ALG10_21064_AT	21/60	951	29/60	519	1.76 (1, 3.09)	0.046
ALG10_21065_AT	29/60	519	21/60	951	0.57 (0.32, 1)	0.046
ATXN2_24518_ES	32/60	542	18/60	872	0.56 (0.31, 1)	0.046
FUZ_51083_AD	18/54	763	25/54	526	1.86 (1, 3.45)	0.046
ZNF766_51430_ES	29/58	542	20/61	763	0.55 (0.31, 1)	0.046
PLAC8_69770_AP	30/59	521	20/59	872	0.56 (0.32, 1)	0.046
PPARGC1B_74051_RI	21/59	872	29/60	519	1.77 (1, 3.11)	0.046
C6orf163_76953_AP	18/55	831	28/59	521	1.82 (1, 3.3)	0.046
SEC24C_12196_ES	7/14	390	34/91	763	0.44 (0.19, 1.01)	0.047
C12orf73_24069_AT	24/60	951	26/60	513	1.75 (1, 3.07)	0.047
GALK2_30529_ES	24/52	486	18/53	831	0.54 (0.29, 1)	0.047
CDK10_38116_ES	27/53	526	19/54	831	0.54 (0.29, 1)	0.047
C19orf55_49291_AA	28/54	519	17/55	872	0.55 (0.3, 1)	0.047
ITGA6_55968_ES	22/60	831	28/60	519	1.76 (1, 3.1)	0.047
TEX264_65099_AD	14/40	763	35/78	519	1.86 (1, 3.47)	0.047
H2AFY_73458_ES	22/56	831	26/56	513	1.78 (1, 3.17)	0.047
TRIM32_87374_AA	16/50	951	25/50	519	1.88 (1, 3.53)	0.047
MTHFR_682_AP	17/49	831	23/50	542	1.87 (1, 3.51)	0.048
NMRAL1_33737_AD	23/60	951	27/60	519	1.81 (1, 3.29)	0.048
KCTD7_79885_ES	19/49	872	23/49	513	1.86 (1, 3.49)	0.048
CDK20_86782_ES	18/50	872	25/50	513	1.84 (1, 3.39)	0.048
GSN_87436_ES	31/57	526	17/58	872	0.55 (0.31, 1)	0.048
PQBP1_89029_AD	25/60	443	25/60	763	0.57 (0.32, 1)	0.048
ARMCX4_89649_AT	28/60	521	22/60	951	0.56 (0.31, 1)	0.048
RBMX_90220_RI	27/60	390	23/60	872	0.57 (0.33, 1)	0.048
YY1AP1_8098_AP	25/58	519	23/59	763	0.56 (0.31, 1.01)	0.049
SUOX_22342_ES	20/58	831	29/61	513	1.77 (0.99, 3.13)	0.049
TMTC4_26199_ES	22/58	831	26/59	519	1.8 (1, 3.26)	0.049
FANCM_27406_AT	27/59	526	23/61	831	0.55 (0.3, 1)	0.049
MPG_32793_AP	20/55	763	28/57	513	1.77 (1, 3.15)	0.049
TSC2_33193_ES	20/59	872	29/60	513	1.76 (1, 3.12)	0.049
PPP4R1_44609_ES	24/52	486	20/53	951	0.53 (0.28, 1.01)	0.049
DGUOK_54009_ES	31/58	513	17/59	831	0.56 (0.31, 1)	0.049
ZNF148_66550_ES	28/53	519	16/54	951	0.54 (0.29, 1.01)	0.049
ZNF655_80695_ES	22/46	542	16/46	1309	0.51 (0.25, 1.01)	0.049
