# Supplementary material for: Genome-Wide Profiling Reveals the Landscape of Prognostic Alternative Splicing Signatures in Pancreatic Ductal Adenocarcinoma
Source: Front Oncol. 2019 Jun 18;9:511. doi: 10.3389/fonc.2019.00511 (PMC6591313; doi:10.3389/fonc.2019.00511)
Supplement: Supplementary file 4 [file Table_4.xlsx]

## Sheet: Table S4A Gene ontology
Supplementary Table S4. Enrichment results for splicing factors in pancreatic ductal adenocarcinoma.
GO-ID	p-value	corr p-value	x	n	X	N	Description	Genes in test set
16071	4.4319e-54	7.0954e-51	56	368	159	17784	mRNA metabolic process	RBM25|ELAVL4|HNRNPU|HNRPLL|YBX1|ELAVL1|PTBP1|RBM4|SYNCRIP|KHSRP|MBNL1|PTBP2|SRRM1|SFPQ|ESRP2|HNRNPH1|ESRP1|HNRNPH3|SF1|FUSIP1|KHDRBS1|KHDRBS3|CUGBP2|CUGBP1|SFRS10|SFRS6|SFRS7|SFRS4|SFRS5|PCBP1|PCBP2|SFRS11|SFRS9|TRA2A|A2BP1|SMN1|HNRNPA1|SF3B1|HNRNPA0|CPSF4|RBM39|HNRNPA3|ZRANB2|SFRS2|SFRS3|QKI|SFRS1|HNRNPL|HNRNPM|HNRNPK|HNRNPF|HNRNPA2B1|HNRNPD|HNRNPC|TARDBP|RBMX
3723	4.0817e-53	3.2674e-50	69	732	159	17784	RNA binding	HNRPDL|DAZAP1|RBM25|FMR1|ELAVL4|HNRNPU|HNRPLL|YBX1|ELAVL1|ELAVL2|ELAVL3|TIAL1|PTBP1|RBM4|SYNCRIP|KHSRP|MBNL1|PTBP2|SRRM1|SFPQ|ESRP2|HNRNPH1|ESRP1|HNRNPH2|HNRNPH3|SF1|FUSIP1|KHDRBS1|KHDRBS2|KHDRBS3|CUGBP2|CUGBP1|SFRS10|SFRS6|SFRS7|EIF1AD|SFRS4|ATXN2|SFRS5|PCBP1|PCBP2|SFRS11|SFRS9|TRA2A|A2BP1|SMN1|HNRNPA1|HNRNPA0|CPSF4|RBM39|TIA1|HNRNPA3|ZRANB2|FUS|SFRS2|SFRS3|QKI|SFRS1|HNRNPL|HNRNPM|HNRNPK|NOVA1|H…
6397	1.8247e-52	9.7377e-50	52	308	159	17784	mRNA processing	RBM25|ELAVL4|HNRNPU|HNRPLL|YBX1|PTBP1|RBM4|SYNCRIP|KHSRP|MBNL1|PTBP2|SRRM1|SFPQ|ESRP2|HNRNPH1|ESRP1|HNRNPH3|SF1|FUSIP1|KHDRBS1|KHDRBS3|CUGBP2|CUGBP1|SFRS10|SFRS6|SFRS7|SFRS4|SFRS5|SFRS11|SFRS9|TRA2A|A2BP1|SMN1|HNRNPA1|SF3B1|HNRNPA0|CPSF4|RBM39|HNRNPA3|ZRANB2|SFRS2|SFRS3|QKI|SFRS1|HNRNPL|HNRNPM|HNRNPK|HNRNPF|HNRNPA2B1|HNRNPC|TARDBP|RBMX
8380	3.7347e-51	1.4948e-48	50	286	159	17784	RNA splicing	RBM25|HNRNPU|YBX1|PTBP1|RBM4|SYNCRIP|KHSRP|MBNL1|PTBP2|SRRM1|SFPQ|HNRNPH1|HNRNPH2|HNRNPH3|SF1|FUSIP1|CUGBP1|SFRS10|SFRS6|SFRS7|SFRS4|SFRS5|PCBP1|PCBP2|SFRS11|SFRS9|TRA2A|A2BP1|SMN1|HNRNPA1|SF3B1|HNRNPA0|RBM39|HNRNPA3|ZRANB2|FUS|SFRS2|SFRS3|QKI|SFRS1|HNRNPL|HNRNPM|HNRNPK|NOVA1|HNRNPF|HNRNPA2B1|HNRNPD|HNRNPC|TARDBP|RBMX
6396	3.208e-47	1.0272e-44	59	567	159	17784	RNA processing	HNRPDL|RBM25|ELAVL4|HNRNPU|HNRPLL|YBX1|PTBP1|RBM4|SYNCRIP|KHSRP|MBNL1|PTBP2|SRRM1|SFPQ|ESRP2|HNRNPH1|ESRP1|HNRNPH2|HNRNPH3|SF1|FUSIP1|KHDRBS1|KHDRBS3|CUGBP2|CUGBP1|SFRS10|SFRS6|SFRS7|SFRS4|SFRS5|PCBP1|PCBP2|SFRS11|SFRS9|TRA2A|A2BP1|SMN1|HNRNPA1|SF3B1|HNRNPA0|CPSF4|RBM39|HNRNPA3|ZRANB2|FUS|SFRS2|SFRS3|QKI|SFRS1|HNRNPL|HNRNPM|HNRNPK|NOVA1|HNRNPF|HNRNPA2B1|HNRNPD|HNRNPC|TARDBP|RBMX
16070	1.0191e-42	2.7192e-40	67	965	159	17784	RNA metabolic process	HNRPDL|RBM25|ELAVL4|HNRNPU|HNRPLL|YBX1|ELAVL1|PTBP1|RBM4|SYNCRIP|PCM1|KHSRP|CAST|MBNL1|PTBP2|SRRM1|SFPQ|ESRP2|HNRNPH1|ESRP1|HNRNPH2|HNRNPH3|SF1|FUSIP1|KHDRBS1|KHDRBS3|NFIX|CUGBP2|CUGBP1|SFRS10|SFRS6|SFRS7|SFRS4|ATXN2|SFRS5|PCBP1|PCBP2|SFRS11|SFRS9|TRA2A|A2BP1|SMN1|HNRNPA1|SF3B1|HNRNPA0|CPSF4|RBM39|ZFHX3|HNRNPA3|ZRANB2|FUS|SFRS2|SFRS3|QKI|SFRS1|NFATC4|HNRNPL|HNRNPM|HNRNPK|NOVA1|HNRNPF|HNRNPA2B1|HN…
10467	2.1587e-34	4.9373e-32	66	1261	159	17784	gene expression	HNRPDL|RBM25|ELAVL4|HNRNPU|HNRPLL|YBX1|PTBP1|RBM4|SYNCRIP|PCM1|KHSRP|CAST|MBNL1|MRPL48|PTBP2|SRRM1|SFPQ|ESRP2|HNRNPH1|ESRP1|HNRNPH2|HNRNPH3|SF1|FUSIP1|KHDRBS1|KHDRBS3|NFIX|CUGBP2|CUGBP1|SFRS10|SFRS6|SFRS7|SFRS4|SFRS5|PCBP1|PCBP2|SFRS11|SFRS9|TRA2A|A2BP1|SMN1|HNRNPA1|SF3B1|HNRNPA0|CPSF4|RBM39|ZFHX3|HNRNPA3|ZRANB2|FUS|SFRS2|SFRS3|QKI|SFRS1|NFATC4|HNRNPL|HNRNPM|HNRNPK|NOVA1|HNRNPF|HNRNPA2B1|HNRNPD|T…
90304	1.8891e-32	3.7805e-30	68	1459	159	17784	nucleic acid metabolic process	HNRPDL|RBM25|MPG|ELAVL4|HNRNPU|HNRPLL|YBX1|ELAVL1|PTBP1|RBM4|SYNCRIP|PCM1|KHSRP|CAST|MBNL1|PTBP2|SRRM1|SFPQ|ESRP2|HNRNPH1|ESRP1|HNRNPH2|HNRNPH3|SF1|FUSIP1|KHDRBS1|KHDRBS3|NFIX|CUGBP2|CUGBP1|SFRS10|SFRS6|SFRS7|SFRS4|ATXN2|SFRS5|PCBP1|PCBP2|SFRS11|SFRS9|TRA2A|A2BP1|SMN1|HNRNPA1|SF3B1|HNRNPA0|CPSF4|RBM39|ZFHX3|HNRNPA3|ZRANB2|FUS|SFRS2|SFRS3|QKI|SFRS1|NFATC4|HNRNPL|HNRNPM|HNRNPK|NOVA1|HNRNPF|HNRNPA2B…
3676	6.0496e-29	1.0762e-26	92	3250	159	17784	nucleic acid binding	HNRPDL|DAZAP1|RBM25|KDM5C|MPG|FMR1|ZSCAN9|ELAVL4|HNRNPU|HNRPLL|YBX1|ELAVL1|ELAVL2|ELAVL3|TIAL1|PTBP1|RBM4|SYNCRIP|PCM1|ZC3H7A|KHSRP|ZNF766|MBNL1|H2AFY|PTBP2|SRRM1|SFPQ|ESRP2|HNRNPH1|ESRP1|HNRNPH2|RBCK1|HNRNPH3|AHDC1|SF1|ZNF552|FUSIP1|KHDRBS1|KHDRBS2|KHDRBS3|NFIX|CREM|MTIF2|CUGBP2|CUGBP1|ZNF7|SFRS10|SFRS6|SFRS7|EIF1AD|SFRS4|ATXN2|SFRS5|PCBP1|PCBP2|SFRS11|SFRS9|TRA2A|A2BP1|SMN1|HNRNPA1|SF3B1|HNRNPA…
6139	5.3194e-28	8.5163e-26	69	1785	159	17784	nucleobase, nucleoside, nucleotide and nucleic acid metabolic process	HNRPDL|RBM25|MPG|ELAVL4|HNRNPU|HNRPLL|YBX1|ELAVL1|PTBP1|RBM4|SYNCRIP|PCM1|KHSRP|CAST|MBNL1|ATP6V0B|PTBP2|SRRM1|SFPQ|ESRP2|HNRNPH1|ESRP1|HNRNPH2|HNRNPH3|SF1|FUSIP1|KHDRBS1|KHDRBS3|NFIX|CUGBP2|CUGBP1|SFRS10|SFRS6|SFRS7|SFRS4|ATXN2|SFRS5|PCBP1|PCBP2|SFRS11|SFRS9|TRA2A|A2BP1|SMN1|HNRNPA1|SF3B1|HNRNPA0|CPSF4|RBM39|ZFHX3|HNRNPA3|ZRANB2|FUS|SFRS2|SFRS3|QKI|SFRS1|NFATC4|HNRNPL|HNRNPM|HNRNPK|NOVA1|HNRNPF|…
30530	7.727e-27	1.1246e-24	14	17	159	17784	heterogeneous nuclear ribonucleoprotein complex	HNRPDL|HNRNPU|HNRNPL|PTBP1|HNRNPK|HNRNPH1|HNRNPF|HNRNPA2B1|HNRNPD|HNRNPH2|HNRNPH3|HNRNPA1|RBMX|HNRNPA0
34641	7.1741e-25	9.5714e-23	70	2077	159	17784	cellular nitrogen compound metabolic process	HNRPDL|RBM25|MPG|ELAVL4|HNRNPU|HNRPLL|YBX1|ELAVL1|PTBP1|RBM4|SYNCRIP|PCM1|KHSRP|CAST|MBNL1|ATP6V0B|PTBP2|SRRM1|SFPQ|ESRP2|HNRNPH1|ESRP1|HNRNPH2|HNRNPH3|SF1|FUSIP1|KHDRBS1|KHDRBS3|NFIX|CUGBP2|CUGBP1|SFRS10|SFRS6|SFRS7|SFRS4|ATXN2|SFRS5|PCBP1|PCBP2|SFRS11|SFRS9|TRA2A|A2BP1|SMN1|HNRNPA1|SF3B1|HNRNPA0|CPSF4|RBM39|ZFHX3|HNRNPA3|ZRANB2|FUS|MTHFR|SFRS2|SFRS3|QKI|SFRS1|NFATC4|HNRNPL|HNRNPM|HNRNPK|NOVA1|H…
375	1.7327e-23	2.1338e-21	21	98	159	17784	RNA splicing, via transesterification reactions	FUSIP1|MBNL1|CUGBP1|SRRM1|SFRS1|SFRS10|SFRS6|HNRNPM|SFRS4|SFPQ|SFRS5|KHSRP|SFRS9|TRA2A|HNRNPA2B1|SMN1|HNRNPC|HNRNPH3|HNRNPA1|SF3B1|SF1
6807	1.8907e-23	2.1622e-21	70	2195	159	17784	nitrogen compound metabolic process	HNRPDL|RBM25|MPG|ELAVL4|HNRNPU|HNRPLL|YBX1|ELAVL1|PTBP1|RBM4|SYNCRIP|PCM1|KHSRP|CAST|MBNL1|ATP6V0B|PTBP2|SRRM1|SFPQ|ESRP2|HNRNPH1|ESRP1|HNRNPH2|HNRNPH3|SF1|FUSIP1|KHDRBS1|KHDRBS3|NFIX|CUGBP2|CUGBP1|SFRS10|SFRS6|SFRS7|SFRS4|ATXN2|SFRS5|PCBP1|PCBP2|SFRS11|SFRS9|TRA2A|A2BP1|SMN1|HNRNPA1|SF3B1|HNRNPA0|CPSF4|RBM39|ZFHX3|HNRNPA3|ZRANB2|FUS|MTHFR|SFRS2|SFRS3|QKI|SFRS1|NFATC4|HNRNPL|HNRNPM|HNRNPK|NOVA1|H…
377	8.7685e-20	8.774e-18	18	89	159	17784	RNA splicing, via transesterification reactions with bulged adenosine as nucleophile	FUSIP1|MBNL1|CUGBP1|SFRS1|SFRS10|SFRS6|HNRNPM|SFPQ|SFRS5|SFRS9|TRA2A|HNRNPA2B1|SMN1|HNRNPC|HNRNPH3|HNRNPA1|SF3B1|SF1
398	8.7685e-20	8.774e-18	18	89	159	17784	nuclear mRNA splicing, via spliceosome	FUSIP1|MBNL1|CUGBP1|SFRS1|SFRS10|SFRS6|HNRNPM|SFPQ|SFRS5|SFRS9|TRA2A|HNRNPA2B1|SMN1|HNRNPC|HNRNPH3|HNRNPA1|SF3B1|SF1
30529	1.2297e-17	1.1581e-15	31	502	159	17784	ribonucleoprotein complex	HNRPDL|HNRNPU|HNRPLL|YBX1|CUGBP1|PTBP1|SYNCRIP|ATXN2|PCBP1|PCBP2|SMN1|HNRNPA1|SF3B1|HNRNPA0|MBNL1|HNRNPA3|MRPL48|SRRM1|SFRS1|HNRNPL|HNRNPM|HNRNPK|HNRNPH1|HNRNPF|HNRNPA2B1|HNRNPD|HNRNPH2|HNRNPC|HNRNPH3|RBMX|SF1
5634	5.5495e-17	4.936e-15	97	5182	159	17784	nucleus	HNRPDL|MPG|FMR1|ZSCAN9|HNRNPU|HNRPLL|KHSRP|CAST|MBNL1|RALGAPA1|S100A1|LMO7|SRRM1|SKAP1|SF1|ZNF552|FUSIP1|KHDRBS1|KHDRBS2|KHDRBS3|CREM|CUGBP2|CUGBP1|SFRS10|SFRS6|SFRS7|EIF1AD|SFRS4|SFRS5|PCBP1|PCBP2|SFRS11|SFRS9|A2BP1|SMN1|CPSF4|TIA1|ZFHX3|ZRANB2|FUS|ZNF260|HMGA2|SFRS2|SFRS3|TRERF1|QKI|SFRS1|NFATC4|HNRNPL|HNRNPM|HNRNPK|HNRNPF|HNRNPD|TCF4|HNRNPC|ZNF655|DAZAP1|RBM25|KDM5C|DYRK2|YBX1|IDE|ELAVL1|ING1|…
44260	7.5399e-17	6.3534e-15	78	3506	159	17784	cellular macromolecule metabolic process	HNRPDL|RBM25|DYRK2|MPG|PIGQ|ELAVL4|HNRNPU|HNRPLL|YBX1|IDE|ELAVL1|PTBP1|RBM4|SYNCRIP|PCM1|KHSRP|CAST|MBNL1|ADPRHL1|LMO7|MRPL48|PTBP2|SRRM1|SFPQ|ESRP2|HNRNPH1|ESRP1|HNRNPH2|RBCK1|HNRNPH3|SF1|FUSIP1|KHDRBS1|KHDRBS3|NFIX|DERL2|CUGBP2|CUGBP1|SFRS10|SFRS6|SFRS7|SFRS4|ATXN2|SFRS5|PCBP1|PCBP2|SFRS11|SFRS9|TRA2A|A2BP1|SMN1|HNRNPA1|SF3B1|MARK2|APOL3|HNRNPA0|CPSF4|RBM39|ZFHX3|HNRNPA3|ZRANB2|FUS|SFRS2|SFRS3|…
166	1.6904e-16	1.3531e-14	61	2254	159	17784	nucleotide binding	HNRPDL|DAZAP1|RBM25|DYRK2|ELAVL4|HNRNPU|HNRPLL|IDE|ELAVL1|ELAVL2|ELAVL3|TIAL1|PTBP1|RBM4|SYNCRIP|PCM1|GUCY1A3|ACSL4|PTBP2|SFPQ|ESRP2|HNRNPH1|ESRP1|HNRNPH2|MVD|HNRNPH3|FUSIP1|MTIF2|CUGBP2|CUGBP1|SFRS10|SFRS6|SFRS7|SFRS4|SFRS5|SFRS11|SFRS9|TRA2A|A2BP1|HNRNPA1|MARK2|HNRNPA0|RBM39|TIA1|HNRNPA3|MYO5A|MYO9B|SFRS2|SFRS3|MYO9A|SFRS1|HNRNPL|HNRNPM|RAB15|HNRNPF|HNRNPA2B1|HNRNPD|HNRNPC|TARDBP|RBMX|GALK2
3729	1.8098e-15	1.3798e-13	14	71	159	17784	mRNA binding	HNRPDL|KHDRBS2|TIA1|RBM25|FMR1|ELAVL4|HNRPLL|CUGBP1|ELAVL1|ELAVL2|SYNCRIP|ESRP2|ESRP1|TARDBP
5681	6.3651e-14	4.632e-12	16	134	159	17784	spliceosomal complex	HNRNPA3|HNRNPU|SRRM1|SFRS1|HNRNPM|SYNCRIP|HNRNPK|HNRNPH1|HNRNPF|HNRNPA2B1|SMN1|HNRNPC|HNRNPA1|SF3B1|RBMX|SF1
44237	1.1597e-13	8.0726e-12	89	4988	159	17784	cellular metabolic process	HNRPDL|RBM25|DYRK2|MPG|PIGQ|ELAVL4|HNRNPU|HNRPLL|YBX1|IDE|ELAVL1|PTBP1|RBM4|SYNCRIP|POFUT2|PCM1|KHSRP|CAST|MBNL1|ATP6V0B|ADPRHL1|LMO7|ACSL4|MRPL48|ATG13|PTBP2|SRRM1|SFPQ|PPA2|ESRP2|HNRNPH1|ESRP1|HNRNPH2|MVD|RBCK1|HNRNPH3|SF1|FUSIP1|KHDRBS1|KHDRBS3|NFIX|CREM|DERL2|CUGBP2|CUGBP1|SFRS10|SFRS6|SFRS7|NEU3|SFRS4|ATXN2|SFRS5|PCBP1|PCBP2|SFRS11|SFRS9|TRA2A|A2BP1|SMN1|HNRNPA1|SF3B1|MARK2|APOL3|HNRNPA0|SLC…
43170	1.8376e-13	1.2258e-11	78	4015	159	17784	macromolecule metabolic process	HNRPDL|RBM25|DYRK2|MPG|PIGQ|ELAVL4|HNRNPU|HNRPLL|YBX1|IDE|ELAVL1|PTBP1|RBM4|SYNCRIP|PCM1|KHSRP|CAST|MBNL1|ADPRHL1|LMO7|MRPL48|PTBP2|SRRM1|SFPQ|ESRP2|HNRNPH1|ESRP1|HNRNPH2|RBCK1|HNRNPH3|SF1|FUSIP1|KHDRBS1|KHDRBS3|NFIX|DERL2|CUGBP2|CUGBP1|SFRS10|SFRS6|SFRS7|SFRS4|ATXN2|SFRS5|PCBP1|PCBP2|SFRS11|SFRS9|TRA2A|A2BP1|SMN1|HNRNPA1|SF3B1|MARK2|APOL3|HNRNPA0|CPSF4|RBM39|ZFHX3|HNRNPA3|ZRANB2|FUS|SFRS2|SFRS3|…
6376	2.0865e-13	1.3362e-11	8	15	159	17784	mRNA splice site selection	SFRS6|FUSIP1|MBNL1|SFRS5|SFRS9|CUGBP1|SF1|SFRS1
43484	1.7356e-12	1.0687e-10	9	28	159	17784	regulation of RNA splicing	FUSIP1|MBNL1|RBM25|ESRP2|HNRNPH1|HNRNPF|ESRP1|HNRPLL|CUGBP1
245	1.2591e-11	7.4661e-10	9	34	159	17784	spliceosome assembly	SFRS6|FUSIP1|MBNL1|SFRS5|SFRS9|SMN1|CUGBP1|SF1|SFRS1
8152	2.7571e-11	1.5765e-09	94	5957	159	17784	metabolic process	HNRPDL|RBM25|KDM5C|DYRK2|MPG|PIGQ|ELAVL4|HNRNPU|HNRPLL|YBX1|IDE|ELAVL1|PTBP1|RBM4|SYNCRIP|POFUT2|PCM1|KHSRP|CAST|MBNL1|ATP6V0B|ADPRHL1|LMO7|ACSL4|MRPL48|KCNAB3|ATG13|PTBP2|SRRM1|SFPQ|PPA2|BDH1|ESRP2|HNRNPH1|ESRP1|HNRNPH2|MVD|RBCK1|HNRNPH3|SF1|FUSIP1|KHDRBS1|KHDRBS3|NFIX|CREM|DERL2|CUGBP2|CUGBP1|SFRS10|SFRS6|SFRS7|NEU3|SFRS4|ATXN2|SFRS5|PCBP1|PCBP2|SFRS11|SFRS9|TRA2A|A2BP1|SMN1|DECR2|HNRNPA1|SF3B1…
44238	3.819e-11	2.1083e-09	87	5287	159	17784	primary metabolic process	HNRPDL|RBM25|DYRK2|MPG|PIGQ|ELAVL4|HNRNPU|HNRPLL|YBX1|IDE|ELAVL1|PTBP1|RBM4|SYNCRIP|POFUT2|PCM1|KHSRP|CAST|MBNL1|ATP6V0B|ADPRHL1|LMO7|ACSL4|MRPL48|PTBP2|SRRM1|SFPQ|ESRP2|HNRNPH1|ESRP1|HNRNPH2|MVD|RBCK1|HNRNPH3|SF1|FUSIP1|KHDRBS1|KHDRBS3|NFIX|CREM|DERL2|CUGBP2|CUGBP1|SFRS10|SFRS6|SFRS7|NEU3|SFRS4|ATXN2|SFRS5|PCBP1|PCBP2|SFRS11|SFRS9|TRA2A|A2BP1|SMN1|HNRNPA1|SF3B1|MARK2|APOL3|HNRNPA0|CPSF4|RBM39|ZF…
43229	5.9292e-11	3.1283e-09	123	9319	159	17784	intracellular organelle	HNRPDL|MPG|FMR1|ZSCAN9|HNRNPU|HNRPLL|TIAL1|POFUT2|KHSRP|CAST|MBNL1|RALGAPA1|S100A1|LMO7|ACSL4|SRRM1|PPA2|SKAP1|SF1|ZNF552|FUSIP1|KHDRBS1|KHDRBS2|KHDRBS3|CREM|CUGBP2|CUGBP1|SKA2|SFRS10|SFRS6|SFRS7|EIF1AD|SFRS4|ATXN2|SFRS5|PCBP1|PCBP2|SFRS11|SFRS9|A2BP1|SMN1|DECR2|CPSF4|TIA1|ZFHX3|ZRANB2|FUS|ZNF260|SEC16A|MYO5A|HMGA2|FUZ|BFAR|SFRS2|SFRS3|TRERF1|QKI|SFRS1|NFATC4|HNRNPL|HNRNPM|DIAPH1|HNRNPK|HNRNPF|HN…
43231	6.0574e-11	3.1283e-09	115	8346	159	17784	intracellular membrane-bounded organelle	HNRPDL|MPG|FMR1|ZSCAN9|HNRNPU|HNRPLL|TIAL1|POFUT2|KHSRP|CAST|MBNL1|RALGAPA1|S100A1|LMO7|ACSL4|SRRM1|PPA2|SKAP1|SF1|ZNF552|FUSIP1|KHDRBS1|KHDRBS2|KHDRBS3|CREM|CUGBP2|CUGBP1|SFRS10|SFRS6|SFRS7|EIF1AD|SFRS4|ATXN2|SFRS5|PCBP1|PCBP2|SFRS11|SFRS9|A2BP1|SMN1|DECR2|CPSF4|TIA1|ZFHX3|ZRANB2|FUS|ZNF260|SEC16A|HMGA2|BFAR|SFRS2|SFRS3|TRERF1|QKI|SFRS1|NFATC4|HNRNPL|HNRNPM|HNRNPK|HNRNPF|HNRNPD|TCF4|HNRNPC|ZNF65…
43227	6.4649e-11	3.1718e-09	115	8353	159	17784	membrane-bounded organelle	HNRPDL|MPG|FMR1|ZSCAN9|HNRNPU|HNRPLL|TIAL1|POFUT2|KHSRP|CAST|MBNL1|RALGAPA1|S100A1|LMO7|ACSL4|SRRM1|PPA2|SKAP1|SF1|ZNF552|FUSIP1|KHDRBS1|KHDRBS2|KHDRBS3|CREM|CUGBP2|CUGBP1|SFRS10|SFRS6|SFRS7|EIF1AD|SFRS4|ATXN2|SFRS5|PCBP1|PCBP2|SFRS11|SFRS9|A2BP1|SMN1|DECR2|CPSF4|TIA1|ZFHX3|ZRANB2|FUS|ZNF260|SEC16A|HMGA2|BFAR|SFRS2|SFRS3|TRERF1|QKI|SFRS1|NFATC4|HNRNPL|HNRNPM|HNRNPK|HNRNPF|HNRNPD|TCF4|HNRNPC|ZNF65…
3727	6.573e-11	3.1718e-09	8	27	159	17784	single-stranded RNA binding	PTBP1|SYNCRIP|HNRPDL|KHDRBS2|TIA1|KHDRBS3|HNRNPH1|HNRNPA1
43226	6.7359e-11	3.1718e-09	123	9333	159	17784	organelle	HNRPDL|MPG|FMR1|ZSCAN9|HNRNPU|HNRPLL|TIAL1|POFUT2|KHSRP|CAST|MBNL1|RALGAPA1|S100A1|LMO7|ACSL4|SRRM1|PPA2|SKAP1|SF1|ZNF552|FUSIP1|KHDRBS1|KHDRBS2|KHDRBS3|CREM|CUGBP2|CUGBP1|SKA2|SFRS10|SFRS6|SFRS7|EIF1AD|SFRS4|ATXN2|SFRS5|PCBP1|PCBP2|SFRS11|SFRS9|A2BP1|SMN1|DECR2|CPSF4|TIA1|ZFHX3|ZRANB2|FUS|ZNF260|SEC16A|MYO5A|HMGA2|FUZ|BFAR|SFRS2|SFRS3|TRERF1|QKI|SFRS1|NFATC4|HNRNPL|HNRNPM|DIAPH1|HNRNPK|HNRNPF|HN…
9987	9.0853e-11	4.1559e-09	123	9366	159	17784	cellular process	HNRPDL|MPG|HNRNPU|HNRPLL|TIAL1|POFUT2|KHSRP|CAST|MBNL1|ADPRHL1|LMO7|ACSL4|ATG13|SRRM1|PPA2|RBCK1|SF1|FUSIP1|KHDRBS1|KHDRBS3|CREM|CUGBP2|CUGBP1|SKA2|SFRS10|SFRS6|SFRS7|NEU3|SFRS4|ATXN2|SFRS5|PCBP1|PCBP2|SFRS11|SFRS9|A2BP1|SMN1|MARK2|CPSF4|TIA1|ZFHX3|ZRANB2|FUS|SEC16A|MYO5A|HMGA2|MTHFR|BFAR|SFRS2|SFRS3|QKI|SFRS1|NFATC4|HNRNPL|HNRNPM|DIAPH1|HNRNPK|HNRNPF|HNRNPD|TCF4|HNRNPC|ZNF655|GALK2|DAZAP1|RBM25|…
44424	9.3398e-10	4.1536e-08	133	10949	159	17784	intracellular part	HNRPDL|MPG|FMR1|ZSCAN9|HNRNPU|HNRPLL|TIAL1|POFUT2|KHSRP|GUCY1A3|CAST|MBNL1|RALGAPA1|S100A1|LMO7|ACSL4|ATG13|SRRM1|PPA2|SKAP1|SF1|ZNF552|FUSIP1|KHDRBS1|KHDRBS2|KHDRBS3|CREM|CUGBP2|CUGBP1|SKA2|SFRS10|SFRS6|SFRS7|EIF1AD|SFRS4|ATXN2|SFRS5|PCBP1|PCBP2|SFRS11|SFRS9|A2BP1|SMN1|DECR2|CPSF4|TIA1|ZFHX3|ZRANB2|FUS|ZNF260|SEC16A|MYO5A|HMGA2|MTHFR|FUZ|BFAR|SFRS2|SFRS3|TRERF1|QKI|SFRS1|NFATC4|HNRNPL|HNRNPM|DIA…
44428	1.4007e-09	6.0607e-08	42	1740	159	17784	nuclear part	FUSIP1|HNRPDL|RBM25|MPG|FMR1|CREM|HNRNPU|YBX1|PTBP1|RBM4|SYNCRIP|SFRS4|PCM1|SMN1|HNRNPA1|SF3B1|NDEL1|HNRNPA0|CAST|RBM39|ZFHX3|HNRNPA3|H2AFY|SFRS2|SRRM1|SFRS1|HNRNPL|HNRNPM|SFPQ|HNRNPK|HNRNPH1|HNRNPF|HNRNPA2B1|HNRNPD|TCF4|HNRNPH2|TAF6|HNRNPC|ZNF655|HNRNPH3|RBMX|SF1
22618	1.8336e-09	7.7254e-08	10	78	159	17784	ribonucleoprotein complex assembly	SFRS6|FUSIP1|MBNL1|ATXN2|SFRS5|SFRS9|SMN1|CUGBP1|SF1|SFRS1
5622	5.6333e-09	2.3125e-07	134	11303	159	17784	intracellular	HNRPDL|MPG|FMR1|ZSCAN9|HNRNPU|HNRPLL|TIAL1|POFUT2|KHSRP|GUCY1A3|CAST|MBNL1|RALGAPA1|S100A1|LMO7|ACSL4|ATG13|SRRM1|PPA2|RBCK1|SKAP1|SF1|ZNF552|FUSIP1|KHDRBS1|KHDRBS2|KHDRBS3|CREM|CUGBP2|CUGBP1|SKA2|SFRS10|SFRS6|SFRS7|EIF1AD|SFRS4|ATXN2|SFRS5|PCBP1|PCBP2|SFRS11|SFRS9|A2BP1|SMN1|DECR2|CPSF4|TIA1|ZFHX3|ZRANB2|FUS|ZNF260|SEC16A|MYO5A|HMGA2|MTHFR|FUZ|BFAR|SFRS2|SFRS3|TRERF1|QKI|SFRS1|NFATC4|HNRNPL|HNRN…
43489	7.8928e-09	3.082e-07	6	18	159	17784	RNA stabilization	SYNCRIP|HNRNPD|HNRNPU|YBX1|TARDBP|ELAVL1
48255	7.8928e-09	3.082e-07	6	18	159	17784	mRNA stabilization	SYNCRIP|HNRNPD|HNRNPU|YBX1|TARDBP|ELAVL1
5654	1.4029e-08	5.3479e-07	28	930	159	17784	nucleoplasm	FUSIP1|RBM25|MPG|FMR1|CREM|PTBP1|SYNCRIP|SFRS4|PCM1|SMN1|HNRNPA1|SF3B1|CAST|RBM39|ZFHX3|SFRS2|SRRM1|SFRS1|HNRNPL|HNRNPM|SFPQ|HNRNPK|HNRNPH1|HNRNPF|HNRNPA2B1|TCF4|HNRNPH2|TAF6
43488	7.15e-08	2.6621e-06	6	25	159	17784	regulation of mRNA stability	SYNCRIP|HNRNPD|HNRNPU|YBX1|TARDBP|ELAVL1
5488	8.8639e-08	3.2253e-06	139	12362	159	17784	binding	HNRPDL|MPG|FMR1|ZMYND8|ZSCAN9|HNRNPU|HNRPLL|TIAL1|KHSRP|GUCY1A3|CAST|MBNL1|ADPRHL1|RALGAPA1|S100A1|LMO7|ACSL4|ATG13|SRRM1|PPA2|RBCK1|SKAP1|SF1|ZNF552|FUSIP1|KHDRBS1|KHDRBS2|KHDRBS3|CREM|CUGBP2|CUGBP1|SKA2|SFRS10|SFRS6|SFRS7|EIF1AD|SFRS4|ATXN2|SFRS5|PCBP1|PCBP2|SFRS11|SFRS9|A2BP1|SMN1|DECR2|MARK2|CPSF4|TIA1|ZFHX3|ZRANB2|FUS|ZNF260|MYO5A|HMGA2|MTHFR|BFAR|SFRS2|SFRS3|TRERF1|QKI|SFRS1|NFATC4|HNRNPL|H…
43487	9.2265e-08	3.2826e-06	6	26	159	17784	regulation of RNA stability	SYNCRIP|HNRNPD|HNRNPU|YBX1|TARDBP|ELAVL1
16604	1.4167e-07	4.9308e-06	12	190	159	17784	nuclear body	FUSIP1|HNRNPM|RBM39|SFRS4|RBM25|PCM1|SFPQ|SMN1|SFRS2|SF3B1|SRRM1|SFRS1
32991	2.5457e-07	8.6715e-06	55	3160	159	17784	macromolecular complex	HNRPDL|FMR1|HNRNPU|HNRPLL|YBX1|IDE|PTBP1|SYNCRIP|AP1G1|NDEL1|GUCY1A3|CAST|MBNL1|ATP6V0B|H2AFY|S100A1|LMO7|MRPL48|ATG13|SRRM1|HNRNPH1|HNRNPH2|ITGA6|HNRNPH3|CD44|SF1|CREM|CUGBP1|SKA2|ATXN2|PCBP1|PCBP2|SMN1|HNRNPA1|SF3B1|CLASP1|HNRNPA0|ZFHX3|HNRNPA3|MYO5A|LAMB1|MYO9B|MYO9A|SFRS1|HNRNPL|HNRNPM|HNRNPK|HNRNPF|HNRNPA2B1|HNRNPD|TCF4|TAF6|HNRNPC|RBMX|SEC24C
31981	5.4862e-07	1.8299e-05	31	1316	159	17784	nuclear lumen	FUSIP1|RBM25|MPG|FMR1|CREM|PTBP1|RBM4|SYNCRIP|SFRS4|PCM1|SMN1|HNRNPA1|SF3B1|CAST|RBM39|ZFHX3|HNRNPA3|SFRS2|SRRM1|SFRS1|HNRNPL|HNRNPM|SFPQ|HNRNPK|HNRNPH1|HNRNPF|HNRNPA2B1|TCF4|HNRNPH2|TAF6|ZNF655
8143	7.4867e-07	2.4462e-05	4	9	159	17784	poly(A) RNA binding	SYNCRIP|HNRPDL|KHDRBS2|TIA1
16607	8.4652e-07	2.7105e-05	9	114	159	17784	nuclear speck	FUSIP1|RBM39|SFRS4|RBM25|PCM1|SFRS2|SF3B1|SRRM1|SFRS1
70013	9.6216e-07	3.0204e-05	35	1644	159	17784	intracellular organelle lumen	FUSIP1|RBM25|MPG|FMR1|CREM|IDE|PTBP1|RBM4|SYNCRIP|SFRS4|PCM1|SMN1|HNRNPA1|SF3B1|CAST|RBM39|ZFHX3|HNRNPA3|SFRS2|SRRM1|SFRS1|HNRNPL|HNRNPM|SFPQ|HNRNPK|PPA2|BDH1|HNRNPH1|HNRNPF|HNRNPA2B1|TCF4|HNRNPH2|MVD|TAF6|ZNF655
70717	1.2391e-06	3.815e-05	4	10	159	17784	poly-purine tract binding	SYNCRIP|HNRPDL|KHDRBS2|TIA1
43233	1.5656e-06	4.7294e-05	35	1679	159	17784	organelle lumen	FUSIP1|RBM25|MPG|FMR1|CREM|IDE|PTBP1|RBM4|SYNCRIP|SFRS4|PCM1|SMN1|HNRNPA1|SF3B1|CAST|RBM39|ZFHX3|HNRNPA3|SFRS2|SRRM1|SFRS1|HNRNPL|HNRNPM|SFPQ|HNRNPK|PPA2|BDH1|HNRNPH1|HNRNPF|HNRNPA2B1|TCF4|HNRNPH2|MVD|TAF6|ZNF655
10608	1.7938e-06	5.3184e-05	12	241	159	17784	posttranscriptional regulation of gene expression	SYNCRIP|ATXN2|TIA1|FMR1|HNRNPD|HNRNPU|MTIF2|YBX1|TARDBP|CUGBP1|ELAVL1|QKI
5515	1.8492e-06	5.3828e-05	102	8118	159	17784	protein binding	HNRPDL|MPG|FMR1|ZMYND8|HNRNPU|HNRPLL|KHSRP|CAST|MBNL1|RALGAPA1|S100A1|LMO7|ATG13|SRRM1|RBCK1|SKAP1|SF1|FUSIP1|KHDRBS1|KHDRBS2|KHDRBS3|CREM|CUGBP2|CUGBP1|SKA2|SFRS10|SFRS6|SFRS7|ATXN2|SFRS5|PCBP1|PCBP2|SFRS11|A2BP1|SMN1|MARK2|TIA1|ZFHX3|ZRANB2|FUS|MYO5A|HMGA2|MTHFR|BFAR|SFRS2|SFRS3|TRERF1|QKI|SFRS1|NFATC4|HNRNPL|HNRNPM|DIAPH1|HNRNPK|HNRNPF|HNRNPD|TCF4|HNRNPC|ZNF655|RBM25|KDM5C|YBX1|IDE|ELAVL1|ING1…
10468	2.0423e-06	5.8389e-05	50	2926	159	17784	regulation of gene expression	HNRPDL|RBM25|KDM5C|FMR1|ZSCAN9|HNRNPU|HNRPLL|YBX1|ELAVL1|ELAVL2|TIAL1|SYNCRIP|PCM1|KHSRP|ZNF766|MBNL1|H2AFY|S100A1|SFPQ|ESRP2|HNRNPH1|ESRP1|RBCK1|SKAP1|SF1|ZNF552|FUSIP1|KHDRBS1|KHDRBS2|KHDRBS3|NFIX|CREM|MTIF2|CUGBP1|ZNF7|ATXN2|RBM39|TIA1|ZFHX3|ZNF260|HMGA2|TRERF1|QKI|NFATC4|HNRNPF|HNRNPD|TCF4|TAF6|ZNF655|TARDBP
31974	2.5407e-06	7.1362e-05	35	1715	159	17784	membrane-enclosed lumen	FUSIP1|RBM25|MPG|FMR1|CREM|IDE|PTBP1|RBM4|SYNCRIP|SFRS4|PCM1|SMN1|HNRNPA1|SF3B1|CAST|RBM39|ZFHX3|HNRNPA3|SFRS2|SRRM1|SFRS1|HNRNPL|HNRNPM|SFPQ|HNRNPK|PPA2|BDH1|HNRNPH1|HNRNPF|HNRNPA2B1|TCF4|HNRNPH2|MVD|TAF6|ZNF655
50657	3.4201e-06	9.1258e-05	8	101	159	17784	nucleic acid transport	FUSIP1|ATXN2|FMR1|KHSRP|HNRNPA2B1|A2BP1|HNRNPA1|QKI
50658	3.4201e-06	9.1258e-05	8	101	159	17784	RNA transport	FUSIP1|ATXN2|FMR1|KHSRP|HNRNPA2B1|A2BP1|HNRNPA1|QKI
51236	3.4201e-06	9.1258e-05	8	101	159	17784	establishment of RNA localization	FUSIP1|ATXN2|FMR1|KHSRP|HNRNPA2B1|A2BP1|HNRNPA1|QKI
6403	4.2614e-06	0.00011184	8	104	159	17784	RNA localization	FUSIP1|ATXN2|FMR1|KHSRP|HNRNPA2B1|A2BP1|HNRNPA1|QKI
380	6.9216e-06	0.00017315	3	5	159	17784	alternative nuclear mRNA splicing, via spliceosome	HNRNPM|SFPQ|HNRNPA1
70934	6.9216e-06	0.00017315	3	5	159	17784	CRD-mediated mRNA stabilization	SYNCRIP|HNRNPU|YBX1
70937	6.9216e-06	0.00017315	3	5	159	17784	CRD-mediated mRNA stability complex	SYNCRIP|HNRNPU|YBX1
15931	9.6014e-06	0.00023649	8	116	159	17784	nucleobase, nucleoside, nucleotide and nucleic acid transport	FUSIP1|ATXN2|FMR1|KHSRP|HNRNPA2B1|A2BP1|HNRNPA1|QKI
22613	1.0337e-05	0.00025075	10	195	159	17784	ribonucleoprotein complex biogenesis	SFRS6|FUSIP1|MBNL1|ATXN2|SFRS5|SFRS9|SMN1|CUGBP1|SF1|SFRS1
60255	1.1379e-05	0.00027191	53	3375	159	17784	regulation of macromolecule metabolic process	HNRPDL|RBM25|KDM5C|DYRK2|FMR1|ZSCAN9|HNRNPU|HNRPLL|YBX1|IDE|ELAVL1|ELAVL2|TIAL1|SYNCRIP|PCM1|KHSRP|ZNF766|MBNL1|H2AFY|S100A1|SFPQ|ESRP2|HNRNPH1|ESRP1|RBCK1|SKAP1|CD44|SF1|ZNF552|FUSIP1|KHDRBS1|KHDRBS2|KHDRBS3|NFIX|CREM|MTIF2|CUGBP1|ZNF7|ATXN2|RBM39|TIA1|ZFHX3|ZNF260|HMGA2|TRERF1|QKI|NFATC4|HNRNPF|HNRNPD|TCF4|TAF6|ZNF655|TARDBP
44451	1.9414e-05	0.00045708	17	584	159	17784	nucleoplasm part	CAST|FUSIP1|RBM39|ZFHX3|RBM25|CREM|SFRS2|SRRM1|SFRS1|HNRNPM|SFRS4|PCM1|SFPQ|TCF4|TAF6|SMN1|SF3B1

## Sheet: Table S4B Pathway
Supplementary Table S4. Enrichment results for splicing factors in pancreatic ductal adenocarcinoma.
GO ID	Ontology Source	GOTerm	Nr. Genes	% Associated Genes	Term PValue	Term PValue Corrected with Bonferroni step down	Group PValue	Group PValue Corrected with Bonferroni step down	Associated Genes Found	All Associated Genes
KEGG:03040	KEGG_04.09.2018	Spliceosome	21	15.6716	4.2995e-20	7.30915e-19	{Group0=4.299497640502069E-20}	{Group0=2.5796985843012413E-19}	[HNRNPA1, HNRNPA3, HNRNPC, HNRNPK, HNRNPM, HNRNPU, PCBP1, RBM25, RBMX, SF3B1, SRSF1, SRSF10, SRSF2, SRSF3, SRSF4, SRSF5, SRSF6, SRSF7, SRSF9, TRA2A, TRA2B]	[ACIN1, ALYREF, AQR, BCAS2, BUD31, CCDC12, CDC40, CDC5L, CHERP, CRNKL1, CTNNBL1, CWC15, DDX23, DDX39B, DDX42, DDX46, DDX5, DHX15, DHX16, DHX38, DHX8, EFTUD2, EIF4A3, HNRNPA1, HNRNPA1L2, HNRNPA3, HNRNPC, HNRNPK, HNRNPM, HNRNPU, HSPA1A, HSPA1B, HSPA1L, HSPA2, HSPA6, HSPA8, ISY1, ISY1-RAB43, LSM2, LSM3, LSM4, LSM5, LSM6, LSM7, LSM8, MAGOH, MAGOHB, NCBP1, NCBP2, PCBP1, PHF5A, PLRG1, PPIE, PPIH, PPIL1…
KEGG:05168	KEGG_04.09.2018	Herpes simplex infection	10	5.40541	1.08878e-05	6.53269e-05	{Group5=2.0958895385151422E-6}	{Group5=4.1917790770302845E-6}	[HNRNPK, SRSF1, SRSF2, SRSF3, SRSF4, SRSF5, SRSF6, SRSF7, SRSF9, TAF6]	[ALYREF, ARNTL, C1QBP, C3, C5, CASP3, CASP8, CCL2, CCL5, CD74, CDC34, CDK1, CDK2, CFP, CHUK, CLOCK, CREBBP, CSNK2A1, CSNK2A2, CSNK2A3, CSNK2B, CUL1, CYCS, DAXX, DDX58, EEF1D, EIF2AK1, EIF2AK2, EIF2AK3, EIF2AK4, EIF2S1, EP300, FADD, FAS, FASLG, FOS, GTF2I, GTF2IRD1, HCFC1, HCFC2, HLA-A, HLA-B, HLA-C, HLA-DMA, HLA-DMB, HLA-DOA, HLA-DOB, HLA-DPA1, HLA-DPB1, HLA-DQA1, HLA-DQA2, HLA-DQB1, HLA-DRA, HLA…
R-HSA:109688	REACTOME_Pathways_04.09.2018	Cleavage of Growing Transcript in the Termination Region	11	16.4179	3.13311e-11	4.07304e-10	{Group5=2.0958895385151422E-6}	{Group5=4.1917790770302845E-6}	[CPSF4, SRRM1, SRSF1, SRSF11, SRSF2, SRSF3, SRSF4, SRSF5, SRSF6, SRSF7, SRSF9]	[ALYREF, CASC3, CDC40, CHTOP, CLP1, CPSF1, CPSF2, CPSF3, CPSF4, CPSF7, CSTF1, CSTF2, CSTF2T, CSTF3, DDX39A, DDX39B, DHX38, EIF4A3, FIP1L1, FYTTD1, LSM10, LSM11, LUZP4, MAGOH, MAGOHB, NCBP1, NCBP2, NUDT21, PABPN1, PAPOLA, PCF11, POLDIP3, RBM8A, RNPS1, SARNP, SLBP, SLU7, SNRPB, SNRPD3, SNRPE, SNRPF, SNRPG, SRRM1, SRSF1, SRSF11, SRSF2, SRSF3, SRSF4, SRSF5, SRSF6, SRSF7, SRSF9, SYMPK, THOC1, THOC2, T…
R-HSA:159236	REACTOME_Pathways_04.09.2018	Transport of Mature mRNA derived from an Intron-Containing Transcript	10	13.5135	1.87838e-09	1.87838e-08	{Group5=2.0958895385151422E-6}	{Group5=4.1917790770302845E-6}	[SRRM1, SRSF1, SRSF11, SRSF2, SRSF3, SRSF4, SRSF5, SRSF6, SRSF7, SRSF9]	[AAAS, ALYREF, CASC3, CDC40, CHTOP, DDX39A, DDX39B, DHX38, EIF4A3, FYTTD1, GLE1, LUZP4, MAGOH, MAGOHB, NCBP1, NCBP2, NDC1, NUP107, NUP133, NUP153, NUP155, NUP160, NUP188, NUP205, NUP210, NUP214, NUP35, NUP37, NUP43, NUP50, NUP54, NUP58, NUP62, NUP85, NUP88, NUP93, NUP98, NUPL2, NXF1, NXF2, NXF2B, NXT1, POLDIP3, POM121, RAE1, RANBP2, RBM8A, RNPS1, SARNP, SEH1L, SLU7, SRRM1, SRSF1, SRSF11, SRSF2, S…
R-HSA:190236	REACTOME_Pathways_04.09.2018	Signaling by FGFR	10	11.4943	9.42919e-09	8.48627e-08	{Group3=9.429188818829179E-9}	{Group3=3.7716755275316715E-8}	[ESRP1, ESRP2, HNRNPA1, HNRNPF, HNRNPH1, HNRNPM, PTBP1, RBFOX2, TIA1, TIAL1]	[ANOS1, BRAF, CBL, ESRP1, ESRP2, FGF1, FGF10, FGF16, FGF17, FGF18, FGF19, FGF2, FGF20, FGF22, FGF23, FGF3, FGF4, FGF5, FGF6, FGF7, FGF8, FGF9, FGFBP1, FGFBP2, FGFBP3, FGFR1, FGFR2, FGFR3, FGFR4, FGFRL1, FLRT1, FLRT2, FLRT3, FRS2, FRS3, GAB1, GALNT3, GRB2, GTF2F1, GTF2F2, HNRNPA1, HNRNPF, HNRNPH1, HNRNPM, HRAS, KL, KLB, KRAS, MAPK1, MAPK3, MKNK1, NCBP1, NCBP2, NRAS, PIK3CA, PIK3R1, PLCG1, POLR2A, …
R-HSA:5654738	REACTOME_Pathways_04.09.2018	Signaling by FGFR2	10	13.6986	1.63757e-09	1.80133e-08	{Group3=9.429188818829179E-9}	{Group3=3.7716755275316715E-8}	[ESRP1, ESRP2, HNRNPA1, HNRNPF, HNRNPH1, HNRNPM, PTBP1, RBFOX2, TIA1, TIAL1]	[BRAF, CBL, ESRP1, ESRP2, FGF1, FGF10, FGF16, FGF17, FGF18, FGF2, FGF20, FGF22, FGF23, FGF3, FGF4, FGF5, FGF6, FGF7, FGF8, FGF9, FGFBP1, FGFBP2, FGFBP3, FGFR2, FRS2, FRS3, GAB1, GRB2, GTF2F1, GTF2F2, HNRNPA1, HNRNPF, HNRNPH1, HNRNPM, HRAS, KRAS, MAPK1, MAPK3, MKNK1, NCBP1, NCBP2, NRAS, PIK3CA, PIK3R1, PLCG1, POLR2A, POLR2B, POLR2C, POLR2D, POLR2E, POLR2F, POLR2G, POLR2H, POLR2I, POLR2J, POLR2K, P…
R-HSA:6803529	REACTOME_Pathways_04.09.2018	FGFR2 alternative splicing	10	38.4615	2.03738e-14	3.05607e-13	{Group3=9.429188818829179E-9}	{Group3=3.7716755275316715E-8}	[ESRP1, ESRP2, HNRNPA1, HNRNPF, HNRNPH1, HNRNPM, PTBP1, RBFOX2, TIA1, TIAL1]	[ESRP1, ESRP2, GTF2F1, GTF2F2, HNRNPA1, HNRNPF, HNRNPH1, HNRNPM, NCBP1, NCBP2, POLR2A, POLR2B, POLR2C, POLR2D, POLR2E, POLR2F, POLR2G, POLR2H, POLR2I, POLR2J, POLR2K, POLR2L, PTBP1, RBFOX2, TIA1, TIAL1]
R-HSA:72163	REACTOME_Pathways_04.09.2018	mRNA Splicing - Major Pathway	36	19.6721	3.16276e-38	6.32551e-37	{Group4=7.053896018803735E-20}	{Group4=3.5269480094018674E-19}	[CPSF4, ELAVL1, ELAVL2, FUS, HNRNPA0, HNRNPA1, HNRNPA2B1, HNRNPA3, HNRNPC, HNRNPD, HNRNPF, HNRNPH1, HNRNPH2, HNRNPK, HNRNPL, HNRNPM, HNRNPU, PCBP1, PCBP2, PTBP1, RBMX, SF1, SF3B1, SRRM1, SRSF1, SRSF10, SRSF11, SRSF2, SRSF3, SRSF4, SRSF5, SRSF6, SRSF7, SRSF9, TRA2B, YBX1]	[ALYREF, AQR, BCAS2, BUD31, CASC3, CCAR1, CD2BP2, CDC40, CDC5L, CHERP, CLP1, CPSF1, CPSF2, CPSF3, CPSF4, CPSF7, CRNKL1, CSTF1, CSTF2, CSTF2T, CSTF3, CTNNBL1, CWC15, CWC22, CWC25, CWC27, DDX23, DDX42, DDX46, DDX5, DHX15, DHX16, DHX38, DHX9, DNAJC8, EFTUD2, EIF4A3, ELAVL1, ELAVL2, FIP1L1, FUS, GCFC2, GPKOW, GTF2F1, GTF2F2, HNRNPA0, HNRNPA1, HNRNPA2B1, HNRNPA3, HNRNPC, HNRNPD, HNRNPF, HNRNPH1, HNRNP…
R-HSA:72165	REACTOME_Pathways_04.09.2018	mRNA Splicing - Minor Pathway	6	11.5385	9.6453e-06	6.75171e-05	{Group2=9.645304358968709E-6}	{Group2=9.645304358968709E-6}	[SF3B1, SRSF1, SRSF2, SRSF6, SRSF7, YBX1]	[DDX23, DDX42, EFTUD2, GTF2F1, GTF2F2, LSM2, NCBP1, NCBP2, PDCD7, POLR2A, POLR2B, POLR2C, POLR2D, POLR2E, POLR2F, POLR2G, POLR2H, POLR2I, POLR2J, POLR2K, POLR2L, PRPF6, PRPF8, RNPC3, SF3B1, SF3B2, SF3B3, SF3B4, SF3B5, SF3B6, SNRNP200, SNRNP25, SNRNP35, SNRNP40, SNRNP48, SNRPB, SNRPD1, SNRPD2, SNRPD3, SNRPE, SNRPF, SNRPG, SNU13, SRSF1, SRSF2, SRSF6, SRSF7, TXNL4A, YBX1, ZCRB1, ZMAT5, ZRSR2]
R-HSA:72172	REACTOME_Pathways_04.09.2018	mRNA Splicing	36	18.8482	1.65361e-37	3.14185e-36	{Group4=7.053896018803735E-20}	{Group4=3.5269480094018674E-19}	[CPSF4, ELAVL1, ELAVL2, FUS, HNRNPA0, HNRNPA1, HNRNPA2B1, HNRNPA3, HNRNPC, HNRNPD, HNRNPF, HNRNPH1, HNRNPH2, HNRNPK, HNRNPL, HNRNPM, HNRNPU, PCBP1, PCBP2, PTBP1, RBMX, SF1, SF3B1, SRRM1, SRSF1, SRSF10, SRSF11, SRSF2, SRSF3, SRSF4, SRSF5, SRSF6, SRSF7, SRSF9, TRA2B, YBX1]	[ALYREF, AQR, BCAS2, BUD31, CASC3, CCAR1, CD2BP2, CDC40, CDC5L, CHERP, CLP1, CPSF1, CPSF2, CPSF3, CPSF4, CPSF7, CRNKL1, CSTF1, CSTF2, CSTF2T, CSTF3, CTNNBL1, CWC15, CWC22, CWC25, CWC27, DDX23, DDX42, DDX46, DDX5, DHX15, DHX16, DHX38, DHX9, DNAJC8, EFTUD2, EIF4A3, ELAVL1, ELAVL2, FIP1L1, FUS, GCFC2, GPKOW, GTF2F1, GTF2F2, HNRNPA0, HNRNPA1, HNRNPA2B1, HNRNPA3, HNRNPC, HNRNPD, HNRNPF, HNRNPH1, HNRNP…
R-HSA:72187	REACTOME_Pathways_04.09.2018	mRNA 3'-end processing	11	18.9655	5.96461e-12	8.35046e-11	{Group5=2.0958895385151422E-6}	{Group5=4.1917790770302845E-6}	[CPSF4, SRRM1, SRSF1, SRSF11, SRSF2, SRSF3, SRSF4, SRSF5, SRSF6, SRSF7, SRSF9]	[ALYREF, CASC3, CDC40, CHTOP, CLP1, CPSF1, CPSF2, CPSF3, CPSF4, CPSF7, CSTF1, CSTF2, CSTF2T, CSTF3, DDX39A, DDX39B, DHX38, EIF4A3, FIP1L1, FYTTD1, LUZP4, MAGOH, MAGOHB, NCBP1, NCBP2, NUDT21, PABPN1, PAPOLA, PCF11, POLDIP3, RBM8A, RNPS1, SARNP, SLU7, SRRM1, SRSF1, SRSF11, SRSF2, SRSF3, SRSF4, SRSF5, SRSF6, SRSF7, SRSF9, SYMPK, THOC1, THOC2, THOC3, THOC5, THOC6, THOC7, U2AF1, U2AF1L4, U2AF1L5, U2AF…
R-HSA:72202	REACTOME_Pathways_04.09.2018	Transport of Mature Transcript to Cytoplasm	11	13.253	3.46382e-10	4.15658e-09	{Group5=2.0958895385151422E-6}	{Group5=4.1917790770302845E-6}	[CPSF4, SRRM1, SRSF1, SRSF11, SRSF2, SRSF3, SRSF4, SRSF5, SRSF6, SRSF7, SRSF9]	[AAAS, ALYREF, CASC3, CDC40, CHTOP, CPSF1, CPSF2, CPSF3, CPSF4, DDX39A, DDX39B, DHX38, EIF4A3, EIF4E, FIP1L1, FYTTD1, GLE1, LUZP4, MAGOH, MAGOHB, NCBP1, NCBP2, NDC1, NUP107, NUP133, NUP153, NUP155, NUP160, NUP188, NUP205, NUP210, NUP214, NUP35, NUP37, NUP43, NUP50, NUP54, NUP58, NUP62, NUP85, NUP88, NUP93, NUP98, NUPL2, NXF1, NXF2, NXF2B, NXT1, POLDIP3, POM121, RAE1, RANBP2, RBM8A, RNPS1, SARNP, …
R-HSA:72203	REACTOME_Pathways_04.09.2018	Processing of Capped Intron-Containing Pre-mRNA	36	14.8148	1.52037e-33	2.73666e-32	{Group4=7.053896018803735E-20}	{Group4=3.5269480094018674E-19}	[CPSF4, ELAVL1, ELAVL2, FUS, HNRNPA0, HNRNPA1, HNRNPA2B1, HNRNPA3, HNRNPC, HNRNPD, HNRNPF, HNRNPH1, HNRNPH2, HNRNPK, HNRNPL, HNRNPM, HNRNPU, PCBP1, PCBP2, PTBP1, RBMX, SF1, SF3B1, SRRM1, SRSF1, SRSF10, SRSF11, SRSF2, SRSF3, SRSF4, SRSF5, SRSF6, SRSF7, SRSF9, TRA2B, YBX1]	[AAAS, ALYREF, AQR, BCAS2, BUD31, CASC3, CCAR1, CD2BP2, CDC40, CDC5L, CHERP, CHTOP, CLP1, CPSF1, CPSF2, CPSF3, CPSF4, CPSF7, CRNKL1, CSTF1, CSTF2, CSTF2T, CSTF3, CTNNBL1, CWC15, CWC22, CWC25, CWC27, DDX23, DDX39A, DDX39B, DDX42, DDX46, DDX5, DHX15, DHX16, DHX38, DHX9, DNAJC8, EFTUD2, EIF4A3, EIF4E, ELAVL1, ELAVL2, FIP1L1, FUS, FYTTD1, GCFC2, GLE1, GPKOW, GTF2F1, GTF2F2, HNRNPA0, HNRNPA1, HNRNPA2B…
R-HSA:73856	REACTOME_Pathways_04.09.2018	RNA Polymerase II Transcription Termination	11	16.4179	3.13311e-11	4.07304e-10	{Group5=2.0958895385151422E-6}	{Group5=4.1917790770302845E-6}	[CPSF4, SRRM1, SRSF1, SRSF11, SRSF2, SRSF3, SRSF4, SRSF5, SRSF6, SRSF7, SRSF9]	[ALYREF, CASC3, CDC40, CHTOP, CLP1, CPSF1, CPSF2, CPSF3, CPSF4, CPSF7, CSTF1, CSTF2, CSTF2T, CSTF3, DDX39A, DDX39B, DHX38, EIF4A3, FIP1L1, FYTTD1, LSM10, LSM11, LUZP4, MAGOH, MAGOHB, NCBP1, NCBP2, NUDT21, PABPN1, PAPOLA, PCF11, POLDIP3, RBM8A, RNPS1, SARNP, SLBP, SLU7, SNRPB, SNRPD3, SNRPE, SNRPF, SNRPG, SRRM1, SRSF1, SRSF11, SRSF2, SRSF3, SRSF4, SRSF5, SRSF6, SRSF7, SRSF9, SYMPK, THOC1, THOC2, T…
R-HSA:8849468	REACTOME_Pathways_04.09.2018	PTK6 Regulates Proteins Involved in RNA Processing	4	80	3.97121e-08	3.17697e-07	{Group1=3.971209791323147E-8}	{Group1=1.1913629373969441E-7}	[KHDRBS1, KHDRBS2, KHDRBS3, SFPQ]	[KHDRBS1, KHDRBS2, KHDRBS3, PTK6, SFPQ]
R-HSA:8953854	REACTOME_Pathways_04.09.2018	Metabolism of RNA	38	5.6213	7.0539e-20	1.12862e-18	{Group4=7.053896018803735E-20}	{Group4=3.5269480094018674E-19}	[CPSF4, ELAVL1, ELAVL2, FUS, HNRNPA0, HNRNPA1, HNRNPA2B1, HNRNPA3, HNRNPC, HNRNPD, HNRNPF, HNRNPH1, HNRNPH2, HNRNPK, HNRNPL, HNRNPM, HNRNPU, KHSRP, PCBP1, PCBP2, PTBP1, RBMX, SF1, SF3B1, SMN1, SRRM1, SRSF1, SRSF10, SRSF11, SRSF2, SRSF3, SRSF4, SRSF5, SRSF6, SRSF7, SRSF9, TRA2B, YBX1]	[A1CF, AAAS, ADAR, ADARB1, ADAT1, ADAT2, ADAT3, AKT1, ALKBH8, ALYREF, ANP32A, APOBEC1, APOBEC2, APOBEC3A, APOBEC3A_B, APOBEC3B, APOBEC3C, APOBEC3H, APOBEC4, AQR, BCAS2, BMS1, BOP1, BUD23, BUD31, BYSL, C1D, C2orf49, CASC3, CCAR1, CCNH, CD2BP2, CDC40, CDC5L, CDK7, CDKAL1, CHERP, CHTOP, CLNS1A, CLP1, CNOT1, CNOT10, CNOT11, CNOT2, CNOT3, CNOT4, CNOT6, CNOT6L, CNOT7, CNOT8, CNOT9, CPSF1, CPSF2, CPSF3,…
