# Supplementary material for: Genome-Wide Profiling Reveals the Landscape of Prognostic Alternative Splicing Signatures in Pancreatic Ductal Adenocarcinoma
Source: Front Oncol. 2019 Jun 18;9:511. doi: 10.3389/fonc.2019.00511 (PMC6591313; doi:10.3389/fonc.2019.00511)
Supplement: Supplementary file 5 [file Table_5.xlsx]

## Sheet: Sheet1
Supplementary Table S5. Correlation coefficient r value for splicing factors and prognosis-related alternative splicing signatues in pancreatic ductal adenocarcinoma.
	ELAVL3	HNRNPD	HNRNPH3	HNRNPL	NOVA1	PTBP1	RBM4	SFPQ	TRA2B	SF1	ZRANB2	SRRM1	SYNCRIP	KHDRBS1	TARDBP	RBFOX2	RBMX	PTBP2	OS_AA	OS_AD	OS_AP	OS_AT	OS_ES	OS_ME	OS_RI	OS_All	RFS_AA	RFS_AD	RFS_AP	RFS_AT	RFS_ES	RFS_ME	RFS_RI	RFS_All
ELAVL3	1	0.786074	0.823246	0.388287	0.867046	0.871568	0.8792	0.892297	0.639104	0.696427	0.888067	0.821798	0.653035	0.869388	0.534109	0.894862	0.886816	0.873648	0.176723	0.0572191	0.18928	0.0409033	0.31358	0.387166	0.0425931	0.317838	0.354382	0.269044	0.133783	0.16309	0.295689	0.429838	-0.295956	0.329267
HNRNPD	0.786074	1	0.714958	0.327685	0.755964	0.794884	0.708025	0.753244	0.441499	0.465947	0.78329	0.865345	0.705709	0.783318	0.558762	0.833562	0.787675	0.822809	0.253721	0.188911	0.214	0.0352553	0.365907	0.314306	0.174189	0.417483	0.393155	0.357929	0.152781	0.233873	0.287703	0.409844	-0.09921	0.435239
HNRNPH3	0.823246	0.714958	1	0.45854	0.747578	0.760183	0.901982	0.883572	0.760139	0.749044	0.761151	0.710929	0.775428	0.882824	0.67169	0.88312	0.856009	0.713183	0.268182	0.0862303	0.254994	0.107519	0.361443	0.557663	0.142132	0.457796	0.430842	0.373119	0.176381	0.0182917	0.351383	0.405363	-0.0928881	0.415115
HNRNPL	0.388287	0.327685	0.45854	1	0.250561	0.236276	0.496426	0.425897	0.525248	0.544019	0.318915	0.292543	0.404692	0.45452	0.399951	0.420651	0.351063	0.304259	0.0971035	-0.0187077	0.0341304	0.0418897	0.132174	0.27307	0.128697	0.169947	0.131367	0.110042	-0.0643243	-0.13817	0.23116	0.257863	-0.0621112	0.123283
NOVA1	0.867046	0.755964	0.747578	0.250561	1	0.916793	0.705283	0.763911	0.50742	0.586646	0.841605	0.764471	0.72297	0.769763	0.553137	0.784719	0.794657	0.827445	0.313596	0.269782	0.331556	0.0295875	0.318212	0.419969	0.119669	0.495487	0.429992	0.425805	0.247582	0.243264	0.345991	0.419673	-0.0900023	0.501618
PTBP1	0.871568	0.794884	0.760183	0.236276	0.916793	1	0.722988	0.797063	0.472911	0.547354	0.852861	0.845249	0.709169	0.78622	0.529518	0.848273	0.860773	0.857858	0.258283	0.249875	0.34157	0.0219698	0.346795	0.410447	0.132948	0.484258	0.467225	0.365611	0.188044	0.318485	0.26724	0.3954	-0.111935	0.471362
RBM4	0.8792	0.708025	0.901982	0.496426	0.705283	0.722988	1	0.917181	0.737294	0.746754	0.821976	0.735734	0.665878	0.886485	0.594962	0.878866	0.83175	0.78212	0.148048	-0.0988337	0.124846	0.127891	0.330634	0.467515	0.0189544	0.265338	0.347067	0.223329	0.125467	-0.0163038	0.307518	0.374801	-0.281058	0.260009
SFPQ	0.892297	0.753244	0.883572	0.425897	0.763911	0.797063	0.917181	1	0.710248	0.752428	0.845825	0.799759	0.688202	0.886392	0.618064	0.903261	0.885708	0.797926	0.0886913	-0.0419771	0.221612	0.108742	0.398531	0.446696	0.0350057	0.311051	0.371073	0.228851	0.0897268	0.108417	0.280024	0.403626	-0.256594	0.300368
TRA2B	0.639104	0.441499	0.760139	0.525248	0.50742	0.472911	0.737294	0.710248	1	0.839063	0.598548	0.396498	0.62697	0.727855	0.561909	0.619106	0.610349	0.472204	0.182448	-0.0965015	0.267507	0.146806	0.330165	0.551915	0.0749383	0.353301	0.323167	0.269816	0.242239	-0.173674	0.377049	0.2889	-0.0995476	0.289843
SF1	0.696427	0.465947	0.749044	0.544019	0.586646	0.547354	0.746754	0.752428	0.839063	1	0.665865	0.495976	0.632229	0.731299	0.60124	0.658854	0.638848	0.528243	0.158745	-0.0336987	0.31175	0.101174	0.334487	0.514489	0.0927943	0.372864	0.371115	0.340418	0.228864	-0.0951429	0.40689	0.378421	-0.150775	0.359018
ZRANB2	0.888067	0.78329	0.761151	0.318915	0.841605	0.852861	0.821976	0.845825	0.598548	0.665865	1	0.777557	0.66484	0.839433	0.549801	0.823644	0.8098	0.88912	0.188767	0.153661	0.293243	0.121811	0.364999	0.425765	-0.014709	0.399703	0.368084	0.411412	0.262663	0.201122	0.391795	0.361552	-0.168836	0.452844
SRRM1	0.821798	0.865345	0.710929	0.292543	0.764471	0.845249	0.735734	0.799759	0.396498	0.495976	0.777557	1	0.688637	0.791804	0.589176	0.882601	0.84755	0.832829	0.217843	0.173006	0.277394	-0.00697377	0.339016	0.278876	0.197966	0.406645	0.457601	0.277291	0.0912827	0.256771	0.245647	0.365033	-0.089157	0.403607
SYNCRIP	0.653035	0.705709	0.775428	0.404692	0.72297	0.709169	0.665878	0.688202	0.62697	0.632229	0.66484	0.688637	1	0.782521	0.766599	0.759813	0.720895	0.594692	0.504295	0.383707	0.413174	0.0288473	0.324452	0.545761	0.44886	0.724139	0.566279	0.500471	0.232418	0.0961076	0.481517	0.395255	0.226996	0.631847
KHDRBS1	0.869388	0.783318	0.882824	0.45452	0.769763	0.78622	0.886485	0.886392	0.727855	0.731299	0.839433	0.791804	0.782521	1	0.683647	0.922016	0.879007	0.808538	0.246117	0.13532	0.250225	0.0837007	0.35676	0.494468	0.184495	0.457968	0.442525	0.33045	0.163393	0.102009	0.364961	0.376701	-0.107076	0.416061
TARDBP	0.534109	0.558762	0.67169	0.399951	0.553137	0.529518	0.594962	0.618064	0.561909	0.60124	0.549801	0.589176	0.766599	0.683647	1	0.662294	0.58309	0.50238	0.48894	0.270694	0.440106	0.148117	0.211932	0.396241	0.357657	0.609096	0.542482	0.46955	0.178396	0.0626829	0.411719	0.406095	0.228883	0.584934
RBFOX2	0.894862	0.833562	0.88312	0.420651	0.784719	0.848273	0.878866	0.903261	0.619106	0.658854	0.823644	0.882601	0.759813	0.922016	0.662294	1	0.917352	0.835144	0.228844	0.143556	0.249705	0.0421239	0.374506	0.435631	0.174439	0.439571	0.447244	0.322444	0.127753	0.117513	0.288709	0.394162	-0.139754	0.390791
RBMX	0.886816	0.787675	0.856009	0.351063	0.794657	0.860773	0.83175	0.885708	0.610349	0.638848	0.8098	0.84755	0.720895	0.879007	0.58309	0.917352	1	0.806473	0.232731	0.126362	0.23621	0.0212107	0.337824	0.417929	0.171411	0.414238	0.461678	0.293205	0.0682205	0.232251	0.275543	0.378238	-0.140557	0.399466
PTBP2	0.873648	0.822809	0.713183	0.304259	0.827445	0.857858	0.78212	0.797926	0.472204	0.528243	0.88912	0.832829	0.594692	0.808538	0.50238	0.835144	0.806473	1	0.156244	0.112258	0.232773	0.0581985	0.309116	0.268662	-0.057261	0.288738	0.373375	0.340315	0.253359	0.223141	0.288264	0.409019	-0.217522	0.402796
OS_AA	0.176723	0.253721	0.268182	0.0971035	0.313596	0.258283	0.148048	0.0886913	0.182448	0.158745	0.188767	0.217843	0.504295	0.246117	0.48894	0.228844	0.232731	0.156244	1	0.398207	0.371744	0.0463805	0.112207	0.277805	0.319931	0.697871	0.488951	0.420966	0.188122	-0.0317157	0.278328	0.245911	0.461519	0.523834
OS_AD	0.0572191	0.188911	0.0862303	-0.0187077	0.269782	0.249875	-0.0988337	-0.0419771	-0.0965015	-0.0336987	0.153661	0.173006	0.383707	0.13532	0.270694	0.143556	0.126362	0.112258	0.398207	1	0.341087	-0.103752	0.0410572	0.00166447	0.44123	0.655387	0.300777	0.441057	0.218829	0.254874	0.300366	0.12185	0.463596	0.542609
OS_AP	0.18928	0.214	0.254994	0.0341304	0.331556	0.34157	0.124846	0.221612	0.267507	0.31175	0.293243	0.277394	0.413174	0.250225	0.440106	0.249705	0.23621	0.232773	0.371744	0.341087	1	0.0603392	0.237342	0.342592	0.145799	0.695248	0.422261	0.478601	0.362443	0.144303	0.350405	0.230543	0.343445	0.578518
OS_AT	0.0409033	0.0352553	0.107519	0.0418897	0.0295875	0.0219698	0.127891	0.108742	0.146806	0.101174	0.121811	-0.00697377	0.0288473	0.0837007	0.148117	0.0421239	0.0212107	0.0581985	0.0463805	-0.103752	0.0603392	1	0.113266	0.0590304	-0.0612456	0.108523	0.0776241	0.223128	-0.0432138	-0.0773984	0.0438343	-0.139832	0.0384536	0.0758784
OS_ES	0.31358	0.365907	0.361443	0.132174	0.318212	0.346795	0.330634	0.398531	0.330165	0.334487	0.364999	0.339016	0.324452	0.35676	0.211932	0.374506	0.337824	0.309116	0.112207	0.0410572	0.237342	0.113266	1	0.212667	0.00552695	0.442302	0.22086	0.310134	0.0360612	0.153109	0.126011	0.213764	-0.032775	0.280428
OS_ME	0.387166	0.314306	0.557663	0.27307	0.419969	0.410447	0.467515	0.446696	0.551915	0.514489	0.425765	0.278876	0.545761	0.494468	0.396241	0.435631	0.417929	0.268662	0.277805	0.00166447	0.342592	0.0590304	0.212667	1	0.0687862	0.508817	0.306196	0.351951	0.180255	-0.0949839	0.29828	0.324145	0.0804044	0.361057
OS_RI	0.0425931	0.174189	0.142132	0.128697	0.119669	0.132948	0.0189544	0.0350057	0.0749383	0.0927943	-0.014709	0.197966	0.44886	0.184495	0.357657	0.174439	0.171411	-0.057261	0.319931	0.44123	0.145799	-0.0612456	0.00552695	0.0687862	1	0.53779	0.33662	0.257988	-0.0585595	0.163573	0.316255	0.0159979	0.394256	0.39623
OS_All	0.317838	0.417483	0.457796	0.169947	0.495487	0.484258	0.265338	0.311051	0.353301	0.372864	0.399703	0.406645	0.724139	0.457968	0.609096	0.439571	0.414238	0.288738	0.697871	0.655387	0.695248	0.108523	0.442302	0.508817	0.53779	1	0.582399	0.65549	0.267081	0.168676	0.46909	0.306295	0.493283	0.762723
RFS_AA	0.354382	0.393155	0.430842	0.131367	0.429992	0.467225	0.347067	0.371073	0.323167	0.371115	0.368084	0.457601	0.566279	0.442525	0.542482	0.447244	0.461678	0.373375	0.488951	0.300777	0.422261	0.0776241	0.22086	0.306196	0.33662	0.582399	1	0.394894	0.236118	0.21739	0.345406	0.233075	0.272145	0.679927
RFS_AD	0.269044	0.357929	0.373119	0.110042	0.425805	0.365611	0.223329	0.228851	0.269816	0.340418	0.411412	0.277291	0.500471	0.33045	0.46955	0.322444	0.293205	0.340315	0.420966	0.441057	0.478601	0.223128	0.310134	0.351951	0.257988	0.65549	0.394894	1	0.338327	0.0602209	0.564274	0.292942	0.318515	0.806667
RFS_AP	0.133783	0.152781	0.176381	-0.0643243	0.247582	0.188044	0.125467	0.0897268	0.242239	0.228864	0.262663	0.0912827	0.232418	0.163393	0.178396	0.127753	0.0682205	0.253359	0.188122	0.218829	0.362443	-0.0432138	0.0360612	0.180255	-0.0585595	0.267081	0.236118	0.338327	1	-0.0850946	0.257733	0.140226	0.261005	0.427922
RFS_AT	0.16309	0.233873	0.0182917	-0.13817	0.243264	0.318485	-0.0163038	0.108417	-0.173674	-0.0951429	0.201122	0.256771	0.0961076	0.102009	0.0626829	0.117513	0.232251	0.223141	-0.0317157	0.254874	0.144303	-0.0773984	0.153109	-0.0949839	0.163573	0.168676	0.21739	0.0602209	-0.0850946	1	0.0473871	0.176937	-0.0611482	0.351324
RFS_ES	0.295689	0.287703	0.351383	0.23116	0.345991	0.26724	0.307518	0.280024	0.377049	0.40689	0.391795	0.245647	0.481517	0.364961	0.411719	0.288709	0.275543	0.288264	0.278328	0.300366	0.350405	0.0438343	0.126011	0.29828	0.316255	0.46909	0.345406	0.564274	0.257733	0.0473871	1	0.331004	0.184378	0.696404
RFS_ME	0.429838	0.409844	0.405363	0.257863	0.419673	0.3954	0.374801	0.403626	0.2889	0.378421	0.361552	0.365033	0.395255	0.376701	0.406095	0.394162	0.378238	0.409019	0.245911	0.12185	0.230543	-0.139832	0.213764	0.324145	0.0159979	0.306295	0.233075	0.292942	0.140226	0.176937	0.331004	1	0.00343832	0.497824
RFS_RI	-0.295956	-0.09921	-0.0928881	-0.0621112	-0.0900023	-0.111935	-0.281058	-0.256594	-0.0995476	-0.150775	-0.168836	-0.089157	0.226996	-0.107076	0.228883	-0.139754	-0.140557	-0.217522	0.461519	0.463596	0.343445	0.0384536	-0.032775	0.0804044	0.394256	0.493283	0.272145	0.318515	0.261005	-0.0611482	0.184378	0.00343832	1	0.49234
RFS_All	0.329267	0.435239	0.415115	0.123283	0.501618	0.471362	0.260009	0.300368	0.289843	0.359018	0.452844	0.403607	0.631847	0.416061	0.584934	0.390791	0.399466	0.402796	0.523834	0.542609	0.578518	0.0758784	0.280428	0.361057	0.39623	0.762723	0.679927	0.806667	0.427922	0.351324	0.696404	0.497824	0.49234	1
